# Supplementary material for: 2,4,5-Trimeth­oxy­benzaldehyde monohydrate
Source: Acta Crystallogr Sect E Struct Rep Online. 2010 Nov 24;66(Pt 12):o3270. doi: 10.1107/S160053681004794X (PMC3011575; doi:10.1107/S160053681004794X)
Supplement: Supplementary file 1 [file e-66-o3270-sup1.cif]

##############################################################################
###                                                                        ###
###        Electronic paper (Acta Crystallographica Section E)             ###
###                                                                        ###
##############################################################################
#                                                                            #
# This CIF contains the data in a paper accepted for publication in Acta     #
# Crystallographica Section E. It conforms to the requirements of Notes      #
# for Authors for Section E, and has been peer reviewed under the auspices   #
# of the IUCr Commission on Journals.                                        #
#                                                                            #
# Full details of the Crystallographic Information File format               #
# are given in the paper "The Crystallographic Information File (CIF):       #
# a New Standard Archive File for Crystallography" by S. R. Hall, F. H.      #
# Allen and I. D. Brown [Acta Cryst. (1991), A47, 655-685].                  #
#                                                                            #
# The current version of the core CIF dictionary is obtainable from          #
# ftp://ftp.iucr.org/pub/cif_core.dic. The current version number is 2.4.    #
#                                                                            #
# Software is freely available for graphical display of the structure(s) in  #
# this CIF.  For information consult the CIF home page http://www.iucr.org/  #
# cif/home.html                                                              #
#                                                                            #
# This file may be used for bona fide research purposes within the           #
# scientific community so long as proper attribution is given to the journal # 
# article from which it was obtained.                                        #
#                                                                            #
##############################################################################
                                             
data_global
_audit_creation_method     ?
_journal_date_recd_electronic     2010-11-07
_journal_date_accepted     2010-11-17
_journal_name_full     'Acta Crystallographica, Section E'
_journal_year     2010
_journal_volume     66
_journal_issue     12
_journal_page_first     o3270
_journal_page_last     o3270
_journal_paper_category     QO
_journal_coeditor_code     DN2621
_publ_contact_author
;
Muhammad Nawaz Tahir
University of Sargodha
Department of Physics
Sargodha
Pakistan
;
_publ_contact_author_email     'dmntahir_uos@yahoo.com'
_publ_contact_author_fax     '0092 48 32 22 121'
_publ_contact_author_phone     '0092 48 92 30 914'
_publ_section_title
;
2,4,5-Trimethoxybenzaldehyde monohydrate
;
loop_
    _publ_author_name
    _publ_author_address
    'Abdullah M. Asiri'
;
The Center of Excellence for Advanced Materials Research
King Abdul Aziz University
Jeddah 21589
PO Box 80203
Saudi Arabia
and
Department of Chemistry
Faculty of Science
King AbduAziz University
Jeddah 21589
PO Box 80203
Saudi Arabia
;
    'Salman A. Khan'
;
Department of Chemistry
Faculty of Science
King AbduAziz University
Jeddah 21589
PO Box 80203
Saudi Arabia
;
    'Tahir, M. Nawaz'
;
Department of Physics
University of Sargodha
Sargodha
Pakistan
;
data_I
_audit_creation_method     SHELXL-97
_chemical_name_systematic
;
2,4,5-Trimethoxybenzaldehyde monohydrate
;
_chemical_name_common     ?
_chemical_formula_moiety     'C10 H12 O4, H2 O'
_chemical_formula_sum     'C10 H14 O5'
_chemical_formula_iupac     'C10 H12 O4, H2 O'
_chemical_formula_weight     214.21
_symmetry_cell_setting     monoclinic
_symmetry_space_group_name_H-M     'P 21/c'
_symmetry_space_group_name_Hall     '-P 2ybc'
loop_
    _symmetry_equiv_pos_site_id
    _symmetry_equiv_pos_as_xyz
    1 x,y,z
    2 -x,1/2+y,1/2-z
    3 -x,-y,-z
    4 x,1/2-y,1/2+z
_cell_length_a     18.084(5)
_cell_length_b     4.2456(10)
_cell_length_c     14.600(4)
_cell_angle_alpha     90
_cell_angle_beta     108.290(9)
_cell_angle_gamma     90
_cell_volume     1064.3(5)
_cell_formula_units_Z     4
_cell_measurement_reflns_used     983
_cell_measurement_theta_min     2.37
_cell_measurement_theta_max     25.25
_cell_measurement_temperature     296(2)
_exptl_crystal_description     needle
_exptl_crystal_colour     colourless
_exptl_crystal_size_max     0.22
_exptl_crystal_size_mid     0.10
_exptl_crystal_size_min     0.08
_exptl_crystal_density_diffrn     1.337
_exptl_crystal_density_meas     ?
_exptl_crystal_density_method     'not measured'
_exptl_crystal_F_000     456
_exptl_absorpt_coefficient_mu     0.108
_exptl_absorpt_correction_type     multi-scan
_exptl_absorpt_process_details     '(SADABS; Bruker, 2005)'
_exptl_absorpt_correction_T_min     0.992
_exptl_absorpt_correction_T_max     0.995
_exptl_special_details
;
;
_diffrn_ambient_temperature     296(2)
_diffrn_radiation_type     MoK\a
_diffrn_radiation_wavelength     0.71073
_diffrn_radiation_source     'fine-focus sealed tube'
_diffrn_radiation_monochromator     graphite
_diffrn_measurement_device_type     'Bruker Kappa APEXII CCD'
_diffrn_measurement_method     \w
_diffrn_detector_area_resol_mean     8.20
_diffrn_reflns_number     8287
_diffrn_reflns_av_R_equivalents     0.0663
_diffrn_reflns_av_sigmaI/netI     0.0711
_diffrn_reflns_theta_min     2.37
_diffrn_reflns_theta_max     25.25
_diffrn_reflns_theta_full     25.25
_diffrn_measured_fraction_theta_max     0.997
_diffrn_measured_fraction_theta_full     0.997
_diffrn_reflns_limit_h_min     -21
_diffrn_reflns_limit_h_max     21
_diffrn_reflns_limit_k_min     -3
_diffrn_reflns_limit_k_max     5
_diffrn_reflns_limit_l_min     -17
_diffrn_reflns_limit_l_max     17
_diffrn_standards_number     0
_diffrn_standards_interval_count     ?
_diffrn_standards_interval_time     ?
_diffrn_standards_decay_%     ?
_refine_special_details
;
Refinement of <i>F</i>^2^ against ALL reflections. The weighted <i>R</i>-factor
<i>wR</i> and goodness of fit <i>S</i> are based on <i>F</i>^2^, conventional
<i>R</i>-factors <i>R</i> are based on <i>F</i>, with <i>F</i> set to zero for
negative <i>F</i>^2^. The threshold expression of <i>F</i>^2^ >
\s(<i>F</i>^2^) is used only for calculating <i>R</i>-factors(gt) <i>etc</i>.
and is not relevant to the choice of reflections for refinement.
<i>R</i>-factors based on <i>F</i>^2^ are statistically about twice as large
as those based on <i>F</i>, and <i>R</i>- factors based on ALL data will be
even larger.
;
_reflns_number_total     1915
_reflns_number_gt     983
_reflns_threshold_expression     I>2\s(I)
_refine_ls_structure_factor_coef     Fsqd
_refine_ls_matrix_type     full
_refine_ls_R_factor_all     0.1232
_refine_ls_R_factor_gt     0.0596
_refine_ls_wR_factor_gt     0.1688
_refine_ls_wR_factor_ref     0.2122
_refine_ls_goodness_of_fit_ref     1.050
_refine_ls_restrained_S_all     1.050
_refine_ls_number_reflns     1915
_refine_ls_number_parameters     148
_refine_ls_number_restraints     3
_refine_ls_hydrogen_treatment     mixed
_refine_ls_weighting_scheme     calc
_refine_ls_weighting_details
         'calc w=1/[\s^2^(Fo^2^)+(0.0973P)^2^+0.2490P] where P=(Fo^2^+2Fc^2^)/3'
_atom_sites_solution_hydrogens     geom
_atom_sites_solution_primary     direct
_atom_sites_solution_secondary     difmap
_refine_ls_shift/su_max     0.000
_refine_ls_shift/su_mean     0.000
_refine_diff_density_max     0.178
_refine_diff_density_min     -0.219
loop_
    _atom_type_symbol
    _atom_type_description
    _atom_type_scat_dispersion_real
    _atom_type_scat_dispersion_imag
    _atom_type_scat_source
    'C' 'C' 0.0033 0.0016
                         'International Tables Vol C Tables 4.2.6.8 and 6.1.1.4'
    'H' 'H' 0.0000 0.0000
                         'International Tables Vol C Tables 4.2.6.8 and 6.1.1.4'
    'O' 'O' 0.0106 0.0060
                         'International Tables Vol C Tables 4.2.6.8 and 6.1.1.4'
_computing_data_collection     'APEX2 (Bruker, 2009)'
_computing_cell_refinement     'SAINT (Bruker, 2009)'
_computing_data_reduction     'SAINT (Bruker, 2009)'
_computing_structure_solution     'SHELXS97 (Sheldrick, 2008)'
_computing_structure_refinement     'SHELXL97 (Sheldrick, 2008)'
_computing_molecular_graphics
  'ORTEP-3 for Windows (Farrugia, 1997) and Mercury (Bruno <i>et al.</i>, 2002)'
_computing_publication_material
                                'WinGX (Farrugia, 1999) and PLATON (Spek, 2009)'
loop_
    _atom_site_type_symbol
    _atom_site_label
    _atom_site_fract_x
    _atom_site_fract_y
    _atom_site_fract_z
    _atom_site_U_iso_or_equiv
    _atom_site_thermal_displace_type
    _atom_site_calc_flag
    _atom_site_refinement_flags
    _atom_site_occupancy
    O O1 0.08087(15) 0.7631(7) 0.1135(2) 0.0705(11) Uani . . 1.000
    O O2 0.33240(14) 0.6231(6) 0.35470(16) 0.0572(9) Uani . . 1.000
    O O3 0.38101(14) 0.2960(6) 0.23792(17) 0.0588(9) Uani . . 1.000
    O O4 0.14718(16) 0.2497(8) -0.0759(2) 0.0873(14) Uani . . 1.000
    C C1 0.1290(2) 0.4010(10) -0.0160(3) 0.0697(16) Uani . . 1.000
    C C2 0.1803(2) 0.4721(8) 0.0809(2) 0.0501(12) Uani . . 1.000
    C C3 0.1560(2) 0.6509(8) 0.1459(3) 0.0511(12) Uani . . 1.000
    C C4 0.2054(2) 0.7063(8) 0.2389(3) 0.0480(12) Uani . . 1.000
    C C5 0.2800(2) 0.5845(7) 0.2667(2) 0.0452(11) Uani . . 1.000
    C C6 0.3059(2) 0.4044(8) 0.2018(2) 0.0454(12) Uani . . 1.000
    C C7 0.2562(2) 0.3514(8) 0.1105(3) 0.0479(12) Uani . . 1.000
    C C8 0.0523(2) 0.9331(10) 0.1787(3) 0.0740(16) Uani . . 1.000
    C C9 0.3107(2) 0.8019(9) 0.4243(3) 0.0635(16) Uani . . 1.000
    C C10 0.4117(2) 0.1230(9) 0.1747(3) 0.0636(14) Uani . . 1.000
    O O5 0.4918(2) 0.2497(10) 0.4398(3) 0.0985(18) Uani . . 1.000
    H H1 0.07829 0.47778 -0.03301 0.0837 Uiso . . 1.000
    H H4 0.18830 0.82431 0.28205 0.0578 Uiso . . 1.000
    H H7 0.27321 0.23288 0.06748 0.0575 Uiso . . 1.000
    H H8A 0.08262 1.12102 0.19862 0.1111 Uiso . . 1.000
    H H8B 0.05607 0.80482 0.23412 0.1111 Uiso . . 1.000
    H H8C -0.00117 0.98883 0.14757 0.1111 Uiso . . 1.000
    H H9A 0.26526 0.71063 0.43414 0.0950 Uiso . . 1.000
    H H9B 0.29959 1.01451 0.40177 0.0950 Uiso . . 1.000
    H H9C 0.35269 0.80171 0.48406 0.0950 Uiso . . 1.000
    H H10A 0.41096 0.25222 0.12043 0.0949 Uiso . . 1.000
    H H10B 0.38052 -0.06151 0.15245 0.0949 Uiso . . 1.000
    H H10C 0.46429 0.06141 0.20837 0.0949 Uiso . . 1.000
    H H51 0.452(2) 0.274(13) 0.390(3) 0.1180 Uiso . . 1.000
    H H52 0.498(9) 0.09(2) 0.474(9) 0.1180 Uiso . . 0.500
    H H53 0.492(9) 0.42(2) 0.472(9) 0.1180 Uiso . . 0.500
loop_
    _atom_site_aniso_label
    _atom_site_aniso_U_11
    _atom_site_aniso_U_22
    _atom_site_aniso_U_33
    _atom_site_aniso_U_12
    _atom_site_aniso_U_13
    _atom_site_aniso_U_23
    O1 0.0409(16) 0.094(2) 0.0703(19) 0.0102(14) 0.0084(14) -0.0162(15)
    O2 0.0539(16) 0.0718(16) 0.0397(14) 0.0065(12) 0.0060(13) -0.0050(12)
    O3 0.0494(16) 0.0691(17) 0.0519(16) 0.0141(13) 0.0071(13) -0.0061(12)
    O4 0.056(2) 0.140(3) 0.0593(19) 0.0016(17) 0.0087(16) -0.0300(19)
    C1 0.047(2) 0.095(3) 0.059(3) 0.000(2) 0.005(2) -0.012(2)
    C2 0.043(2) 0.058(2) 0.048(2) -0.0036(18) 0.0126(18) 0.0013(18)
    C3 0.038(2) 0.058(2) 0.056(2) -0.0028(17) 0.0127(19) 0.0030(18)
    C4 0.045(2) 0.053(2) 0.045(2) 0.0003(17) 0.0127(18) -0.0022(16)
    C5 0.047(2) 0.0455(19) 0.040(2) -0.0056(17) 0.0092(18) 0.0024(15)
    C6 0.040(2) 0.050(2) 0.045(2) 0.0006(16) 0.0115(18) 0.0065(16)
    C7 0.044(2) 0.055(2) 0.047(2) -0.0051(17) 0.0177(18) -0.0022(17)
    C8 0.045(2) 0.080(3) 0.095(3) 0.005(2) 0.019(2) -0.011(2)
    C9 0.068(3) 0.068(3) 0.050(2) 0.000(2) 0.012(2) -0.0073(19)
    C10 0.052(2) 0.067(2) 0.069(3) 0.0106(19) 0.015(2) -0.005(2)
    O5 0.074(2) 0.124(4) 0.083(3) 0.002(3) 0.004(2) 0.020(2)
_geom_special_details
;
Bond distances, angles <i>etc</i>. have been calculated using the rounded
fractional coordinates. All su's are estimated from the variances of the
(full) variance-covariance matrix. The cell e.s.d.'s are taken into account in
the estimation of distances, angles and torsion angles
;
loop_
    _geom_bond_atom_site_label_1
    _geom_bond_atom_site_label_2
    _geom_bond_site_symmetry_1
    _geom_bond_site_symmetry_2
    _geom_bond_distance
    _geom_bond_publ_flag
    O1 C3 . . 1.376(5) no
    O1 C8 . . 1.415(5) no
    O2 C5 . . 1.346(4) no
    O2 C9 . . 1.419(5) no
    O3 C6 . . 1.373(4) no
    O3 C10 . . 1.422(5) no
    O4 C1 . . 1.211(5) no
    O5 H53 . . 0.86(10) no
    O5 H51 . . 0.85(4) no
    O5 H52 . . 0.83(10) no
    C1 C2 . . 1.459(5) no
    C2 C3 . . 1.390(5) no
    C2 C7 . . 1.400(5) no
    C3 C4 . . 1.391(6) no
    C4 C5 . . 1.382(5) no
    C5 C6 . . 1.407(5) no
    C6 C7 . . 1.372(5) no
    C1 H1 . . 0.9300 no
    C4 H4 . . 0.9300 no
    C7 H7 . . 0.9300 no
    C8 H8A . . 0.9600 no
    C8 H8B . . 0.9600 no
    C8 H8C . . 0.9600 no
    C9 H9C . . 0.9600 no
    C9 H9A . . 0.9600 no
    C9 H9B . . 0.9600 no
    C10 H10A . . 0.9600 no
    C10 H10B . . 0.9600 no
    C10 H10C . . 0.9600 no
loop_
    _geom_contact_atom_site_label_1
    _geom_contact_atom_site_label_2
    _geom_contact_distance
    _geom_contact_site_symmetry_1
    _geom_contact_site_symmetry_2
    _geom_contact_publ_flag
    O2 O3 2.559(4) . . no
    O2 O5 3.181(5) . . no
    O3 O5 3.006(5) . . no
    O3 O2 2.559(4) . . no
    O5 O5 2.714(6) . 3_666 no
    O5 C10 3.191(6) . 2_655 no
    O5 O3 3.006(5) . . no
    O5 O5 2.710(6) . 3_656 no
    O5 O2 3.181(5) . . no
    O1 H1 2.4500 . . no
    O2 H51 2.54(5) . . no
    O2 H9B 2.7900 . 1_545 no
    O3 H10C 2.8900 . 2_655 no
    O3 H51 2.19(4) . . no
    O4 H9A 2.8600 . 4_554 no
    O4 H7 2.5700 . . no
    O4 H8C 2.7100 . 3_565 no
    O5 H9C 2.6900 . 3_666 no
    O5 H10C 2.8500 . 2_655 no
    O5 H52 1.89(10) . 3_656 no
    O5 H53 1.86(11) . 3_666 no
    C4 C7 3.597(5) . 1_565 no
    C7 C4 3.597(5) . 1_545 no
    C7 C9 3.494(6) . 4_564 no
    C9 C7 3.494(6) . 4_565 no
    C10 O5 3.191(6) . 2_645 no
    C1 H8C 3.0000 . 3_565 no
    C3 H8A 2.8400 . 1_545 no
    C4 H8B 2.7100 . . no
    C4 H9A 2.7100 . . no
    C4 H9B 2.7800 . . no
    C4 H8A 2.7500 . . no
    C5 H9B 3.0700 . 1_545 no
    C6 H10B 2.8400 . 1_565 no
    C7 H10B 2.7600 . . no
    C7 H10A 2.7900 . . no
    C8 H8B 3.0800 . 2_555 no
    C8 H4 2.4900 . . no
    C9 H4 2.5200 . . no
    C10 H7 2.5500 . . no
    C10 H10C 3.0000 . 2_655 no
    C10 H51 3.06(4) . . no
    H1 O1 2.4500 . . no
    H4 H8A 2.2900 . . no
    H4 H8B 2.2700 . . no
    H4 C9 2.5200 . . no
    H4 H9B 2.3600 . . no
    H4 H9A 2.2700 . . no
    H4 C8 2.4900 . . no
    H7 O4 2.5700 . . no
    H7 C10 2.5500 . . no
    H7 H10A 2.3700 . . no
    H7 H10B 2.3100 . . no
    H8A C3 2.8400 . 1_565 no
    H8A C4 2.7500 . . no
    H8A H4 2.2900 . . no
    H8B C4 2.7100 . . no
    H8B C8 3.0800 . 2_545 no
    H8B H4 2.2700 . . no
    H8C O4 2.7100 . 3_565 no
    H8C C1 3.0000 . 3_565 no
    H9A H4 2.2700 . . no
    H9A C4 2.7100 . . no
    H9A O4 2.8600 . 4_555 no
    H9B C4 2.7800 . . no
    H9B O2 2.7900 . 1_565 no
    H9B H4 2.3600 . . no
    H9B C5 3.0700 . 1_565 no
    H9C O5 2.6900 . 3_666 no
    H9C H10B 2.5600 . 4_555 no
    H10A H7 2.3700 . . no
    H10A C7 2.7900 . . no
    H10B C6 2.8400 . 1_545 no
    H10B H9C 2.5600 . 4_554 no
    H10B H7 2.3100 . . no
    H10B C7 2.7600 . . no
    H10C O5 2.8500 . 2_645 no
    H10C O3 2.8900 . 2_645 no
    H10C H10C 2.5800 . 2_655 no
    H10C C10 3.0000 . 2_645 no
    H10C H10C 2.5800 . 2_645 no
    H51 O2 2.54(5) . . no
    H51 O3 2.19(4) . . no
    H51 C10 3.06(4) . . no
    H51 H52 2.45(12) . 3_656 no
    H51 H53 2.34(13) . 3_666 no
    H52 O5 1.89(10) . 3_656 no
    H52 H51 2.45(12) . 3_656 no
    H53 O5 1.86(10) . 3_666 no
    H53 H51 2.34(12) . 3_666 no
loop_
    _geom_angle_atom_site_label_1
    _geom_angle_atom_site_label_2
    _geom_angle_atom_site_label_3
    _geom_angle_site_symmetry_1
    _geom_angle_site_symmetry_2
    _geom_angle_site_symmetry_3
    _geom_angle
    _geom_angle_publ_flag
    C3 O1 C8 . . . 118.4(3) no
    C5 O2 C9 . . . 118.6(3) no
    C6 O3 C10 . . . 117.7(3) no
    H52 O5 H53 . . . 112(10) no
    H51 O5 H52 . . . 122(10) no
    H51 O5 H53 . . . 103(10) no
    O4 C1 C2 . . . 125.2(4) no
    C3 C2 C7 . . . 118.6(3) no
    C1 C2 C3 . . . 122.3(3) no
    C1 C2 C7 . . . 119.1(3) no
    O1 C3 C2 . . . 116.4(3) no
    O1 C3 C4 . . . 122.6(3) no
    C2 C3 C4 . . . 121.0(3) no
    C3 C4 C5 . . . 119.5(3) no
    C4 C5 C6 . . . 120.4(3) no
    O2 C5 C6 . . . 115.2(3) no
    O2 C5 C4 . . . 124.4(3) no
    C5 C6 C7 . . . 119.2(3) no
    O3 C6 C7 . . . 125.8(3) no
    O3 C6 C5 . . . 114.9(3) no
    C2 C7 C6 . . . 121.3(3) no
    O4 C1 H1 . . . 117.00 no
    C2 C1 H1 . . . 117.00 no
    C3 C4 H4 . . . 120.00 no
    C5 C4 H4 . . . 120.00 no
    C6 C7 H7 . . . 119.00 no
    C2 C7 H7 . . . 119.00 no
    O1 C8 H8A . . . 109.00 no
    O1 C8 H8B . . . 109.00 no
    O1 C8 H8C . . . 109.00 no
    H8B C8 H8C . . . 109.00 no
    H8A C8 H8B . . . 109.00 no
    H8A C8 H8C . . . 109.00 no
    O2 C9 H9B . . . 109.00 no
    H9A C9 H9C . . . 110.00 no
    O2 C9 H9C . . . 109.00 no
    H9A C9 H9B . . . 110.00 no
    O2 C9 H9A . . . 109.00 no
    H9B C9 H9C . . . 109.00 no
    O3 C10 H10C . . . 110.00 no
    H10A C10 H10C . . . 109.00 no
    H10B C10 H10C . . . 109.00 no
    H10A C10 H10B . . . 109.00 no
    O3 C10 H10A . . . 109.00 no
    O3 C10 H10B . . . 109.00 no
loop_
    _geom_torsion_atom_site_label_1
    _geom_torsion_atom_site_label_2
    _geom_torsion_atom_site_label_3
    _geom_torsion_atom_site_label_4
    _geom_torsion_site_symmetry_1
    _geom_torsion_site_symmetry_2
    _geom_torsion_site_symmetry_3
    _geom_torsion_site_symmetry_4
    _geom_torsion
    _geom_torsion_publ_flag
    C8 O1 C3 C2 . . . . 176.9(3) no
    C8 O1 C3 C4 . . . . -2.0(5) no
    C9 O2 C5 C4 . . . . -0.4(5) no
    C9 O2 C5 C6 . . . . -180.0(3) no
    C10 O3 C6 C5 . . . . -177.6(3) no
    C10 O3 C6 C7 . . . . 2.5(5) no
    O4 C1 C2 C3 . . . . 179.2(4) no
    O4 C1 C2 C7 . . . . -2.1(6) no
    C1 C2 C3 O1 . . . . -1.1(5) no
    C1 C2 C3 C4 . . . . 177.9(3) no
    C7 C2 C3 O1 . . . . -179.8(3) no
    C7 C2 C3 C4 . . . . -0.8(5) no
    C1 C2 C7 C6 . . . . -178.2(3) no
    C3 C2 C7 C6 . . . . 0.6(5) no
    O1 C3 C4 C5 . . . . 179.6(3) no
    C2 C3 C4 C5 . . . . 0.7(5) no
    C3 C4 C5 O2 . . . . -179.9(3) no
    C3 C4 C5 C6 . . . . -0.3(5) no
    O2 C5 C6 O3 . . . . -0.3(4) no
    O2 C5 C6 C7 . . . . 179.7(3) no
    C4 C5 C6 O3 . . . . -179.9(3) no
    C4 C5 C6 C7 . . . . 0.1(5) no
    O3 C6 C7 C2 . . . . 179.7(3) no
    C5 C6 C7 C2 . . . . -0.2(5) no
loop_
    _geom_hbond_atom_site_label_D
    _geom_hbond_atom_site_label_H
    _geom_hbond_atom_site_label_A
    _geom_hbond_site_symmetry_A
    _geom_hbond_distance_DH
    _geom_hbond_distance_HA
    _geom_hbond_distance_DA
    _geom_hbond_angle_DHA
    _geom_hbond_publ_flag
    O5 H51 O2 . 0.85(4) 2.54(5) 3.181(5) 133(4) yes
    O5 H51 O3 . 0.85(4) 2.19(4) 3.006(5) 160(4) yes
    O5 H52 O5 3_656 0.83(10) 1.89(10) 2.710(6) 174(19) yes
    O5 H53 O5 3_666 0.86(10) 1.86(10) 2.714(6) 169(7) yes
