# Supplementary material for: 2,4,5-Trimeth­oxy­benzaldehyde monohydrate
Source: Acta Crystallogr Sect E Struct Rep Online. 2010 Nov 24;66(Pt 12):o3270. doi: 10.1107/S160053681004794X (PMC3011575; doi:10.1107/S160053681004794X)
Supplement: Supplementary file 2 [file e-66-o3270-Isup2.hkl]

#
# h,k,l, Fc-squared, Fo-squared, sigma(Fo-squared) and status flag
#
data_I
_shelx_title ' ASR13 in P2(1)/c'
_shelx_refln_list_code          4
_shelx_F_calc_maximum      125.88
_exptl_crystal_F_000       456.00
_reflns_d_resolution_high  0.8332
 
loop_
 _symmetry_equiv_pos_as_xyz
 'x, y, z'
 '-x, y+1/2, -z+1/2'
 '-x, -y, -z'
 'x, -y-1/2, z-1/2'
 
_cell_length_a    18.0838
_cell_length_b     4.2456
_cell_length_c    14.6003
_cell_angle_alpha  90.000
_cell_angle_beta  108.290
_cell_angle_gamma  90.000
 
_shelx_F_squared_multiplier     1.000
 
loop_
 _refln_index_h
 _refln_index_k
 _refln_index_l
 _refln_F_squared_calc
 _refln_F_squared_meas
 _refln_F_squared_sigma
 _refln_observed_status
   2   0   0     3433.22     4107.59    134.63 o
   3   0   0       98.32       80.20      4.31 o
   4   0   0     1614.76     1851.74     60.91 o
   5   0   0     2726.05     2440.53     74.01 o
   6   0   0     1084.15      964.37     30.77 o
   7   0   0        1.05       -3.20      2.41 o
   8   0   0      106.53      103.69      6.40 o
   9   0   0     2138.68     2316.79     71.79 o
  10   0   0       70.37       96.45      8.50 o
  11   0   0      324.83      272.66     17.77 o
  12   0   0      142.86      155.09     17.47 o
  13   0   0       91.67      108.96     11.59 o
  14   0   0       39.55       48.14      9.23 o
  15   0   0       69.51       77.19     10.99 o
  16   0   0       24.75       27.78      8.48 o
  17   0   0      112.73      106.95     13.56 o
  18   0   0       10.87       10.02      9.76 o
  19   0   0        3.11       -4.74      7.36 o
  20   0   0        1.57       -1.83      8.65 o
   1   1   0       58.91       56.79      2.76 o
   2   1   0      918.69      990.29     20.98 o
   3   1   0      587.72      538.37     12.04 o
   4   1   0     3271.36     3423.40     83.93 o
   5   1   0      106.22      112.50      4.21 o
   6   1   0      300.74      352.54     10.00 o
   7   1   0     1358.47     1826.07     48.83 o
   8   1   0     1104.21     1456.75     39.29 o
   9   1   0     1418.09     1515.21     41.22 o
  10   1   0        8.11        5.29      2.82 o
  11   1   0      177.63      192.06      8.82 o
  12   1   0       66.04       62.45      5.19 o
  13   1   0        1.22        1.83      3.16 o
  14   1   0        1.61       -6.25      4.17 o
  15   1   0       67.87       52.34      8.81 o
  16   1   0       33.54       29.01      6.25 o
  17   1   0       67.36       64.84      7.98 o
  18   1   0        0.00       -1.26      5.64 o
  19   1   0        0.50      -10.30      6.87 o
  20   1   0        0.28        5.28      8.45 o
   0   2   0     2018.23     2013.29    146.92 o
   1   2   0      139.46      117.29     10.98 o
   2   2   0       29.36       28.07      2.83 o
   3   2   0      183.41      190.49      5.95 o
   4   2   0      121.02      121.56      4.68 o
   5   2   0       35.19       27.66      2.43 o
   6   2   0        0.00       -2.78      1.85 o
   7   2   0      248.40      261.58      9.03 o
   8   2   0      195.72      186.95      8.47 o
   9   2   0       19.34       14.95      2.74 o
  10   2   0       15.13       15.65      3.15 o
  11   2   0        5.83        2.83      3.07 o
  12   2   0       20.49       24.72      4.24 o
  13   2   0      100.94       79.27      7.36 o
  14   2   0       70.32       63.68      9.38 o
  15   2   0        0.56       10.49      6.68 o
  16   2   0        1.10        5.25      7.34 o
  17   2   0      160.42      188.71     18.06 o
  18   2   0       16.18       29.20      9.10 o
   1   3   0        6.80        0.66      6.03 o
   2   3   0       70.95       72.85     10.42 o
   3   3   0        1.08       -1.16      2.12 o
   4   3   0        8.63        4.99      2.03 o
   5   3   0       15.81       10.71      2.41 o
   6   3   0        2.59        5.17      2.54 o
   7   3   0        3.91        4.64      2.42 o
   8   3   0       32.95       33.76      3.54 o
   9   3   0      223.25      256.96     15.91 o
  10   3   0       32.65       27.11      4.81 o
  11   3   0        9.79       25.02      7.52 o
  12   3   0        1.38        3.52      7.12 o
  13   3   0       10.80        5.44      7.34 o
  14   3   0        4.13        3.80      8.68 o
  15   3   0        1.82       18.81      8.89 o
  16   3   0        0.43        4.05      8.76 o
   0   4   0       25.17       25.31     13.30 o
   1   4   0       11.25       14.81      8.37 o
   2   4   0       29.91       47.01     10.46 o
   3   4   0       34.88       31.88      9.87 o
   4   4   0        0.02       -4.34     10.27 o
   5   4   0       11.01        6.32      4.79 o
   6   4   0        1.30        5.36      2.46 o
   7   4   0       65.64       66.37      5.00 o
   8   4   0        0.59       -0.70      3.10 o
   9   4   0        0.88        2.16      5.52 o
  10   4   0        7.74        8.46      5.89 o
  11   4   0       18.06       10.72      6.65 o
  12   4   0        5.29        6.46      6.13 o
   1   5   0        0.00       -1.25      8.13 o
   2   5   0        1.24        4.05     13.74 o
   3   5   0        0.24        0.29     14.32 o
 -20   1   1        6.09       13.51      8.90 o
 -19   1   1        0.53        8.18      7.98 o
 -18   1   1       25.04       23.31      6.60 o
 -17   1   1        0.97       -6.63      4.96 o
 -16   1   1      133.40      116.87      9.74 o
 -15   1   1        6.88       -6.87      4.58 o
 -14   1   1        6.56       -2.88      4.03 o
 -13   1   1       28.89       23.03      4.87 o
 -12   1   1        4.56        4.94      3.05 o
 -11   1   1       51.53       49.01      4.65 o
 -10   1   1       30.10       38.92      3.96 o
  -9   1   1       63.76       75.22      4.88 o
  -8   1   1       50.32       45.11      3.76 o
  -7   1   1      615.31      608.80     18.75 o
  -6   1   1       53.05       54.23      3.14 o
  -5   1   1      801.30      756.38     19.44 o
  -4   1   1        2.28       -3.52      2.35 o
  -3   1   1     6903.34     6549.75    156.34 o
  -2   1   1     2309.69     2147.71     48.87 o
  -1   1   1     4807.24     4596.92    122.63 o
   0   1   1      716.38      735.03     25.13 o
   1   1   1      937.76      993.87     35.24 o
   2   1   1      175.44      161.47      4.22 o
   3   1   1      173.02      146.94      4.41 o
   4   1   1      165.19      152.40      4.82 o
   5   1   1      419.73      391.72      9.59 o
   6   1   1      675.58      659.72     17.08 o
   7   1   1       17.98       16.99      2.52 o
   8   1   1        1.30        0.23      2.30 o
   9   1   1       17.69       22.20      3.29 o
  10   1   1       42.12       38.53      4.02 o
  11   1   1        1.89        0.47      2.68 o
  12   1   1       36.62       32.14      4.34 o
  13   1   1        1.95        3.14      3.72 o
  14   1   1       58.61       61.04      7.41 o
  15   1   1        3.55        2.71      4.88 o
  16   1   1        4.13       -0.09      5.13 o
  17   1   1        2.82        3.68      5.35 o
  18   1   1        4.41        0.02      7.16 o
  19   1   1       13.54       13.49      8.76 o
 -19   2   1        0.45        0.85      8.87 o
 -18   2   1       24.41       19.50      8.51 o
 -17   2   1        3.17        0.94      7.47 o
 -16   2   1       94.69       85.09     11.19 o
 -15   2   1        0.01       -0.80      6.76 o
 -14   2   1        6.48        7.08      5.29 o
 -13   2   1       47.55       56.30      6.49 o
 -12   2   1      136.57      142.81      9.66 o
 -11   2   1        4.75        7.89      3.12 o
 -10   2   1        0.21       -2.64      2.43 o
  -9   2   1      180.10      162.20      8.68 o
  -8   2   1       84.20       71.25      6.14 o
  -7   2   1       22.86       20.03      2.86 o
  -6   2   1       32.28       27.62      2.68 o
  -5   2   1        9.29        7.45      2.08 o
  -4   2   1       59.88       56.29      2.96 o
  -3   2   1      231.53      260.81     11.31 o
  -2   2   1       10.01        9.86      1.54 o
  -1   2   1      121.98      134.11     13.83 o
   0   2   1       57.50       60.56      5.98 o
   1   2   1      493.32      555.62     18.98 o
   2   2   1      106.90      107.05      4.35 o
   3   2   1       51.01       51.92      2.63 o
   4   2   1      365.58      357.01      9.98 o
   5   2   1        1.65       -2.10      1.86 o
   6   2   1      107.60      103.01      5.29 o
   7   2   1       94.64       84.84      5.01 o
   8   2   1       11.84        8.01      2.85 o
   9   2   1        0.54       -1.11      2.29 o
  10   2   1       17.22       17.91      3.36 o
  11   2   1        0.53       -1.14      3.00 o
  12   2   1       15.50       11.41      3.71 o
  13   2   1       64.34       58.79      6.70 o
  14   2   1      188.10      200.48     15.57 o
  15   2   1      124.72      127.09     12.86 o
  16   2   1      192.72      187.21     16.16 o
  17   2   1        9.98        9.72      7.61 o
  18   2   1        3.27        0.05      8.89 o
 -17   3   1       14.41       24.11     24.00 o
 -16   3   1       39.64       38.11     10.82 o
 -15   3   1        2.16       -0.78      7.30 o
 -14   3   1        0.32        5.75      7.00 o
 -13   3   1        2.84        3.24      6.54 o
 -12   3   1       23.85       31.49      7.62 o
 -11   3   1       11.20       13.87      4.99 o
 -10   3   1       31.45       25.88      4.86 o
  -9   3   1       19.22       21.36      4.35 o
  -8   3   1       18.27       17.76      3.59 o
  -7   3   1       10.34       12.80      2.74 o
  -6   3   1       14.88       14.82      2.86 o
  -5   3   1       53.82       56.52      3.92 o
  -4   3   1       18.51       25.73      2.47 o
  -3   3   1        0.79        0.46      2.25 o
  -2   3   1       51.71       40.62      8.54 o
  -1   3   1      168.45      225.92     19.17 o
   0   3   1        7.00       15.29      6.73 o
   1   3   1      125.31      127.70     13.73 o
   2   3   1        0.87        3.14      5.83 o
   3   3   1       15.21       13.88      2.00 o
   4   3   1        6.84        8.59      2.29 o
   5   3   1        0.09       -3.68      3.36 o
   6   3   1       36.99       40.79      4.96 o
   7   3   1       33.91       53.96     11.77 o
   8   3   1       23.86       23.14      3.82 o
   9   3   1       57.22       60.12      5.52 o
  10   3   1        1.42        0.89      3.66 o
  11   3   1        7.48       -6.52      6.17 o
  12   3   1        0.43       -0.41      6.77 o
  13   3   1       22.88       10.95      8.51 o
  14   3   1        0.06        8.78      8.33 o
  15   3   1        1.29        7.35      8.91 o
  16   3   1        9.29        2.45      8.74 o
 -13   4   1        0.25        1.36      7.52 o
 -12   4   1        2.39        2.50      5.81 o
 -11   4   1       16.15        7.47      5.92 o
 -10   4   1        3.68        5.02      5.78 o
  -9   4   1       23.22       30.81      9.67 o
  -8   4   1       60.74       63.21      5.36 o
  -7   4   1       56.88       56.71      4.58 o
  -6   4   1       31.38       31.02      4.78 o
  -5   4   1       29.21       32.36     14.10 o
  -4   4   1        0.15      -10.27     11.28 o
  -3   4   1       26.41       26.90     14.75 o
  -2   4   1        0.66       -1.50      7.09 o
  -1   4   1        0.68       -0.52      7.06 o
   0   4   1        0.03        2.46     10.27 o
   1   4   1       83.89       89.88     19.67 o
   2   4   1        3.41        9.23      7.78 o
   3   4   1       25.26       23.25     19.16 o
   4   4   1        1.80       -4.63     11.13 o
   5   4   1        0.39        4.09      5.89 o
   6   4   1        8.15        8.30      2.71 o
   7   4   1        4.76        4.17      3.28 o
   8   4   1       16.29       10.49      4.68 o
   9   4   1        0.46       -8.25      6.92 o
  10   4   1        0.02       -2.91      7.81 o
  11   4   1        5.40        8.19      5.99 o
  12   4   1        2.51       12.32      6.82 o
  -4   5   1       29.64       28.92     16.77 o
  -3   5   1       14.62       12.44     15.04 o
  -2   5   1        0.59      -12.44     12.15 o
  -1   5   1        3.46        6.03      9.10 o
   0   5   1        3.00        5.16      9.40 o
   1   5   1        0.07       -8.69      9.33 o
   2   5   1        6.89      -14.75     11.57 o
   3   5   1        4.96       22.70     17.21 o
 -21   0   2        6.88       24.02     10.37 o
 -20   0   2        7.80        5.76      8.60 o
 -19   0   2      172.82      170.60     26.11 o
 -18   0   2       14.74       29.58      9.71 o
 -17   0   2       38.66       21.27      9.10 o
 -16   0   2        2.74        1.99      8.36 o
 -15   0   2       20.14       22.85      7.69 o
 -14   0   2       76.84       92.95     10.85 o
 -13   0   2        0.25       17.25      5.88 o
 -12   0   2      670.19      597.88     30.93 o
 -11   0   2      414.95      548.42     28.62 o
 -10   0   2     2399.26     2560.77     85.61 o
  -9   0   2      222.01      198.60     10.42 o
  -8   0   2     2318.01     2535.91     84.12 o
  -7   0   2      441.71      568.46     35.73 o
  -6   0   2     6667.36     6458.52    230.57 o
  -5   0   2       22.76      110.48      7.47 o
  -4   0   2      252.39      353.00     14.11 o
  -3   0   2     2024.35     2066.64     74.29 o
  -2   0   2     6311.22     5687.96    202.32 o
  -1   0   2     3040.11     2652.15     94.70 o
   0   0   2     1224.07     1114.58     36.01 o
   1   0   2       42.69       21.34      1.85 o
   2   0   2      326.98      392.53     23.17 o
   3   0   2    11330.77    10616.06    342.85 o
   4   0   2      326.73      460.40     20.85 o
   5   0   2     9493.94     9197.57    274.67 o
   6   0   2       33.22       39.53      6.15 o
   7   0   2     1402.24     1315.45     41.57 o
   9   0   2      935.30     1164.13     76.78 o
  10   0   2      257.67      273.73     21.47 o
  11   0   2        1.91       -0.50      4.63 o
  12   0   2      137.73      142.09     13.28 o
  13   0   2       69.12       79.19     11.16 o
  14   0   2       20.59        7.28      9.12 o
  15   0   2        1.61        6.03      6.67 o
  16   0   2       62.78       55.78     10.55 o
  17   0   2        2.86       -3.57      7.15 o
  18   0   2       34.66       26.55      9.86 o
  19   0   2        1.27        6.99      8.89 o
 -20   1   2        0.09        4.73      8.14 o
 -19   1   2        6.30        2.03      6.24 o
 -18   1   2        3.30       -1.38      5.22 o
 -17   1   2       82.20       74.19      8.41 o
 -16   1   2        9.42        8.83      5.19 o
 -15   1   2       35.38       47.76      9.42 o
 -14   1   2        5.73        8.02      4.13 o
 -13   1   2       48.80       40.61      4.70 o
 -12   1   2       36.46       40.69      4.42 o
 -11   1   2       18.39       39.97      4.53 o
 -10   1   2        1.89       16.97      3.08 o
  -9   1   2       48.45       50.17      3.97 o
  -8   1   2       50.42       44.48      3.60 o
  -7   1   2       17.47       18.80      2.77 o
  -6   1   2       38.13       40.27      2.79 o
  -5   1   2       78.04       69.31      3.61 o
  -4   1   2     1708.38     1790.57     52.91 o
  -3   1   2     9832.15    10199.37    273.65 o
  -2   1   2    15845.46    14353.89    586.65 o
  -1   1   2     5172.96     4993.98    111.87 o
   0   1   2       86.56      116.17      8.46 o
   1   1   2     1237.04     1290.92     26.83 o
   2   1   2       95.93      712.16     37.47 o
   3   1   2     2392.37     2219.51     54.21 o
   4   1   2       55.01       66.18      3.95 o
   5   1   2      263.75      249.49      8.01 o
   6   1   2      442.63      417.84     12.26 o
   7   1   2      869.08      858.77     23.10 o
   8   1   2       95.59       97.46      5.20 o
   9   1   2      843.05      801.23     22.19 o
  10   1   2      113.88      126.47      6.55 o
  11   1   2       34.68       35.76      4.17 o
  12   1   2        0.30       -4.66      3.11 o
  13   1   2      249.65      270.91     15.66 o
  14   1   2      820.03      864.08     31.27 o
  15   1   2      130.33      156.12     11.09 o
  16   1   2       66.49       56.45     10.26 o
  17   1   2        4.97       -0.37      5.37 o
  18   1   2        0.76      -10.20      6.80 o
  19   1   2        2.18        8.20      9.18 o
 -19   2   2        0.03       -9.81      7.08 o
 -18   2   2        0.71       -9.76      6.51 o
 -17   2   2        5.70       -1.72      7.35 o
 -16   2   2       15.90       18.48      7.73 o
 -15   2   2       16.44       13.55      7.32 o
 -14   2   2       49.78       46.43      7.13 o
 -13   2   2        0.40        3.72      3.88 o
 -12   2   2      126.29      146.68      7.89 o
 -11   2   2      161.38      157.49      7.84 o
 -10   2   2       59.98       58.94      4.92 o
  -9   2   2      104.17       91.85      5.88 o
  -8   2   2      121.77      132.70      6.79 o
  -7   2   2       61.69       73.91      4.31 o
  -6   2   2       68.12       51.68      3.42 o
  -5   2   2      413.95      378.06     11.84 o
  -4   2   2      899.99      839.79     23.89 o
  -3   2   2      111.35      123.92      6.57 o
  -2   2   2       82.14       79.82      3.45 o
  -1   2   2      108.46      100.79      3.96 o
   0   2   2       19.64       19.62      1.87 o
   1   2   2        6.02       10.63      2.45 o
   2   2   2       35.73       40.94      2.22 o
   3   2   2        6.64        5.10      1.47 o
   4   2   2       25.29       22.49      2.52 o
   5   2   2     1749.61     1783.74     46.83 o
   6   2   2        1.58        2.14      2.23 o
   7   2   2      780.00      782.95     23.66 o
   8   2   2       36.74       36.27      5.95 o
   9   2   2        0.43       -3.43      2.29 o
  10   2   2        0.61       -4.05      2.70 o
  11   2   2       13.23       11.50      3.65 o
  12   2   2        5.73        0.06      4.37 o
  13   2   2        0.15       -1.95      6.18 o
  14   2   2        0.27        4.14      7.39 o
  15   2   2       44.38       59.70     10.70 o
  16   2   2       59.34       64.52     18.71 o
  17   2   2        2.64        3.64      8.08 o
  18   2   2        0.21       -1.00      9.55 o
 -17   3   2        0.05       12.54     11.27 o
 -16   3   2        0.94        0.53     10.04 o
 -15   3   2       22.39       10.38     10.09 o
 -14   3   2        3.03       -6.53      6.34 o
 -13   3   2       17.20       22.85      7.34 o
 -12   3   2       14.66       15.86      9.42 o
 -11   3   2        2.26       -0.28      4.23 o
 -10   3   2      112.30      116.61      7.71 o
  -9   3   2       26.49       31.34      4.47 o
  -8   3   2       47.94       47.84      4.19 o
  -7   3   2        7.13        2.85      2.55 o
  -6   3   2        0.68        1.08      2.63 o
  -5   3   2       28.17       32.91      3.25 o
  -4   3   2       95.74       92.08      5.31 o
  -3   3   2       20.40       22.33      3.41 o
  -2   3   2        2.54        0.18      1.80 o
  -1   3   2       83.81       92.43      8.25 o
   0   3   2      304.30      384.90     17.07 o
   1   3   2        3.89       -1.45      3.51 o
   2   3   2       16.08       25.69      4.54 o
   3   3   2        2.58        0.86      1.87 o
   4   3   2       42.02       40.15      3.68 o
   5   3   2       50.49       58.87      4.69 o
   6   3   2        1.46        3.61      2.69 o
   7   3   2       41.03       52.68      4.22 o
   8   3   2        1.85        0.77      3.21 o
   9   3   2       37.09       39.92      7.00 o
  10   3   2        1.97        1.09      5.18 o
  11   3   2        0.25        1.40      6.04 o
  12   3   2      101.08       85.88     16.27 o
  13   3   2        4.97        0.40      7.51 o
  14   3   2        0.39        6.67      8.17 o
  15   3   2        0.31        1.16      8.63 o
 -13   4   2        0.07        1.93      6.21 o
 -12   4   2       31.82       28.77      7.17 o
 -11   4   2        0.75        9.34      5.79 o
 -10   4   2        0.14        1.63      5.55 o
  -9   4   2       31.83       38.52      5.59 o
  -8   4   2       96.10       98.64      6.51 o
  -7   4   2       44.07       43.79      4.13 o
  -6   4   2       21.11       21.32      9.77 o
  -5   4   2       30.86       33.47      4.54 o
  -4   4   2       23.23       23.71     14.89 o
  -3   4   2        8.91       17.21     13.74 o
  -2   4   2        0.36        2.87      7.29 o
  -1   4   2       11.07       22.75      8.93 o
   0   4   2       27.67       19.82      8.55 o
   1   4   2        0.34        4.69      7.85 o
   2   4   2        4.27       -1.92      7.24 o
   3   4   2        0.07        5.33      7.41 o
   4   4   2        3.11        6.11      3.37 o
   5   4   2        2.02        1.65      2.40 o
   6   4   2        2.29        1.62      2.70 o
   7   4   2        0.93        0.65      3.20 o
   8   4   2        4.17        6.74      5.57 o
   9   4   2        0.08       -2.94      5.00 o
  10   4   2        6.23        9.74      6.26 o
  11   4   2        0.96       -3.54      5.65 o
  -3   5   2        6.36        8.24     14.75 o
  -2   5   2        0.72        4.77     12.58 o
  -1   5   2        0.02       -7.52     12.58 o
   0   5   2        3.36       -1.50      8.82 o
   1   5   2        3.33        5.33      8.62 o
   2   5   2        0.04       -1.04      8.38 o
 -21   1   3        8.62        8.07      8.42 o
 -20   1   3        6.18       12.18      8.50 o
 -19   1   3        4.99        0.55      6.12 o
 -18   1   3       31.93       24.94      6.68 o
 -17   1   3       24.84       22.50      6.22 o
 -16   1   3        9.83        5.45      5.02 o
 -15   1   3       19.16       30.39      6.14 o
 -14   1   3       27.86       20.09      4.70 o
 -13   1   3        0.25        0.49      3.07 o
 -12   1   3       33.75       37.47      4.20 o
 -11   1   3      808.73      805.84     23.74 o
 -10   1   3       38.34       33.92      4.62 o
  -9   1   3      196.65      182.11      7.88 o
  -8   1   3       76.69       74.96      4.75 o
  -7   1   3       20.15       21.07      3.07 o
  -6   1   3       96.70       93.00      4.66 o
  -5   1   3       22.19       17.85      2.28 o
  -4   1   3     1904.56     1830.12     50.11 o
  -3   1   3      520.59      498.11     14.46 o
  -2   1   3     2084.95     1874.23     47.70 o
  -1   1   3        0.30        0.25      1.26 o
   0   1   3     1276.01     1068.33     24.65 o
   1   1   3       90.00       86.00      3.08 o
   2   1   3        0.34       -1.60      1.07 o
   3   1   3      178.89      170.20      4.91 o
   4   1   3       55.87       56.58      3.18 o
   5   1   3        1.96        0.65      2.05 o
   6   1   3      350.52      368.37     11.30 o
   7   1   3      232.26      290.88     10.68 o
   8   1   3        0.09       -0.45      2.32 o
   9   1   3        0.02       -4.06      2.71 o
  10   1   3        5.39        4.76      2.91 o
  11   1   3       45.51       58.83      5.62 o
  12   1   3       22.52       21.56      6.14 o
  13   1   3      365.75      334.08     17.59 o
  14   1   3       12.54       10.87      8.45 o
  15   1   3      146.20      154.45     11.85 o
  16   1   3        1.26        3.58      5.44 o
  17   1   3        8.32       10.17     12.72 o
  18   1   3        3.15       -8.39      8.43 o
 -19   2   3        1.83        0.69      7.56 o
 -18   2   3       22.96       34.88      9.66 o
 -17   2   3        1.10        6.78      7.33 o
 -16   2   3        0.05       -5.05      6.31 o
 -15   2   3       25.90       26.68      7.98 o
 -14   2   3        1.51        6.46      4.58 o
 -13   2   3       40.97       47.69      5.48 o
 -12   2   3        8.00        6.98      3.39 o
 -11   2   3       78.93       68.95      5.27 o
 -10   2   3        2.76        0.23      2.62 o
  -9   2   3        2.59       -2.49      2.89 o
  -8   2   3      138.23      155.06      7.51 o
  -7   2   3      259.42      234.51      8.88 o
  -6   2   3       99.01      107.47      5.33 o
  -5   2   3        1.99        0.61      1.98 o
  -4   2   3     3281.42     3279.81     96.03 o
  -3   2   3      484.23      512.72     15.78 o
  -2   2   3     1373.50     1462.11     45.70 o
  -1   2   3      236.39      270.04     15.64 o
   0   2   3       28.60       31.53      2.18 o
   1   2   3       57.90       59.12      2.79 o
   2   2   3       51.28       57.80      3.23 o
   3   2   3       69.41       64.42      3.94 o
   4   2   3      134.61      137.69      5.62 o
   5   2   3       47.17       54.29      3.66 o
   6   2   3      177.32      195.02      8.20 o
   7   2   3       67.57       61.99      4.63 o
   8   2   3       53.89       58.07      4.66 o
   9   2   3        0.46       -0.33      2.75 o
  10   2   3        9.11        9.59      3.48 o
  11   2   3       69.95       74.83      7.54 o
  12   2   3        1.57       -3.63      5.47 o
  13   2   3       61.69       74.27     12.13 o
  14   2   3        2.15       -4.19     14.60 o
  15   2   3       58.42       63.66     12.93 o
  16   2   3        3.47        7.24     17.71 o
  17   2   3        0.03       -1.97     15.33 o
 -17   3   3        0.92      -10.82      7.21 o
 -16   3   3        2.23        3.86      7.59 o
 -15   3   3       17.99       23.86     11.11 o
 -14   3   3        7.95       11.21      7.25 o
 -13   3   3       10.56       13.58      6.62 o
 -12   3   3        6.75        7.57      6.15 o
 -11   3   3      124.21      126.93     12.56 o
 -10   3   3       40.04       49.79      5.52 o
  -9   3   3      281.65      279.99     12.12 o
  -8   3   3        0.85       -0.41      2.80 o
  -7   3   3       29.84       35.74      3.62 o
  -6   3   3       58.94       62.11      3.97 o
  -5   3   3       14.91       11.41      2.84 o
  -4   3   3        0.29        2.71      2.23 o
  -3   3   3       13.07       13.99      6.23 o
  -2   3   3       16.08       21.95      3.09 o
  -1   3   3      172.87      208.19     10.14 o
   0   3   3       11.13        9.84      2.90 o
   1   3   3        0.57       -0.41      1.89 o
   2   3   3        2.03        4.76      1.95 o
   3   3   3       85.00       95.12      5.71 o
   4   3   3       43.01       40.07      3.92 o
   5   3   3       36.18       33.14      3.94 o
   6   3   3       25.61       24.96      3.26 o
   7   3   3        3.54       -2.14      3.10 o
   8   3   3       11.74       20.12      4.58 o
   9   3   3        0.71       -4.37      4.69 o
  10   3   3        0.00       -5.09      5.06 o
  11   3   3       36.35       37.08     12.26 o
  12   3   3        0.22       -7.69      5.65 o
  13   3   3       23.54       19.67      7.55 o
  14   3   3        2.78        2.60      6.62 o
  15   3   3        0.15        7.58     15.56 o
 -13   4   3        4.71        1.13      6.88 o
 -12   4   3        4.46        5.94      6.11 o
 -11   4   3       11.33        3.51      5.67 o
 -10   4   3        0.88        3.35      6.98 o
  -9   4   3       62.46       64.84      6.73 o
  -8   4   3       30.56       27.60      4.16 o
  -7   4   3       36.55       30.77      4.98 o
  -6   4   3        0.27        2.32      4.05 o
  -5   4   3       18.58       20.06      5.19 o
  -4   4   3        0.99       -1.48      2.24 o
  -3   4   3        1.73        1.68      6.72 o
  -2   4   3        8.81        0.43     11.86 o
  -1   4   3        0.01       -3.15     12.94 o
   0   4   3        0.36        8.09     14.17 o
   1   4   3       14.30       14.53      8.59 o
   2   4   3        0.43       -2.06      2.70 o
   3   4   3        0.00       -4.01      2.91 o
   4   4   3       19.57       20.22      3.28 o
   5   4   3        4.84        3.28      2.65 o
   6   4   3        0.00        0.66      3.33 o
   7   4   3        4.47        2.42      3.59 o
   8   4   3        2.19        0.84      5.44 o
   9   4   3       13.19        5.36      8.08 o
  10   4   3        0.78        1.03      5.71 o
  11   4   3       14.27       12.45      6.51 o
  -3   5   3        2.00       -6.65     11.42 o
  -2   5   3        0.08        2.75     12.87 o
  -1   5   3        0.07        6.22     13.45 o
   0   5   3        3.50       -0.43      8.33 o
 -21   0   4       14.48       10.80     11.71 o
 -20   0   4       77.32       66.94     12.79 o
 -19   0   4       45.02       38.93     12.64 o
 -18   0   4      169.45      152.77     18.46 o
 -17   0   4        5.02        9.95     12.81 o
 -16   0   4      147.41      140.87     14.67 o
 -15   0   4       24.75      238.78     38.95 o
 -14   0   4        8.15       38.73      7.78 o
 -13   0   4       23.92       27.62      8.59 o
 -12   0   4      111.09      110.62     11.20 o
 -11   0   4       99.91      135.16     11.78 o
 -10   0   4      219.72      180.39     13.38 o
  -9   0   4      192.24      211.54     14.40 o
  -8   0   4        0.75        2.91      3.10 o
  -7   0   4      307.91      309.01     13.82 o
  -6   0   4      320.20      330.72     14.42 o
  -5   0   4     1039.68      917.03     34.52 o
  -4   0   4       18.57       17.58      3.21 o
  -3   0   4     3019.97     2545.39     91.80 o
  -2   0   4        0.71       24.25      6.87 o
  -1   0   4     5235.13     4779.65    152.62 o
   0   0   4      652.94      687.38     23.10 o
   1   0   4      383.26      319.78     13.03 o
   2   0   4       13.99        9.05      2.46 o
   3   0   4     1279.72     1213.85     44.91 o
   4   0   4       22.46       28.65      3.36 o
   5   0   4      137.31      137.82      7.58 o
   6   0   4      479.51      539.83     20.23 o
   7   0   4       73.77       58.99      5.89 o
   8   0   4     1685.06     1599.64     85.22 o
   9   0   4        0.68       -5.04      8.68 o
  10   0   4      818.10      723.10     42.43 o
  11   0   4       87.58      107.76     13.50 o
  12   0   4     3684.98     3842.67    200.10 o
  13   0   4      165.91      174.87     35.79 o
  14   0   4       51.60       45.97     12.00 o
  15   0   4        5.97       13.87      8.74 o
  16   0   4        0.86        5.46      9.47 o
  17   0   4       22.21       19.31     10.73 o
  18   0   4        9.31       14.45     10.85 o
 -21   1   4        3.18       -7.73      7.73 o
 -20   1   4       35.65       45.91     10.59 o
 -19   1   4        0.31       11.88      8.20 o
 -18   1   4        0.86        3.25      5.56 o
 -17   1   4        1.46        3.64      5.21 o
 -16   1   4        0.41       -5.44      4.45 o
 -15   1   4        0.59       14.41      5.26 o
 -14   1   4      566.38      542.72     19.70 o
 -13   1   4       39.77       51.16      4.97 o
 -12   1   4       36.74       41.14      4.43 o
 -11   1   4      199.60      224.01      9.65 o
 -10   1   4        1.11        1.85      3.21 o
  -9   1   4      120.93      101.09      6.11 o
  -8   1   4       28.66       25.85      3.37 o
  -6   1   4      256.02      249.72      9.63 o
  -5   1   4     2409.01     2403.52     65.90 o
  -4   1   4      344.17      286.82      9.24 o
  -3   1   4      698.49      665.77     19.16 o
  -2   1   4      401.47      319.93      9.33 o
  -1   1   4      138.42      139.21      4.89 o
   0   1   4     1737.62     1575.06     40.49 o
   1   1   4     1125.07     1001.38     22.28 o
   2   1   4     1013.41      993.75     24.44 o
   3   1   4     4198.13     4150.37     99.90 o
   4   1   4     1750.26     1829.69     43.02 o
   5   1   4      122.50      136.89      5.66 o
   6   1   4       90.44      109.25      5.11 o
   7   1   4        0.01        0.64      2.43 o
   8   1   4      453.48      457.29     15.59 o
   9   1   4       21.93       19.72      3.54 o
  10   1   4      106.32       99.30      7.13 o
  11   1   4       22.82        6.35      4.77 o
  12   1   4      239.81      258.98     15.85 o
  13   1   4        6.24       -1.75      5.19 o
  14   1   4       12.05       10.92      6.51 o
  15   1   4        3.20        3.79      5.83 o
  16   1   4       13.49       13.45     18.51 o
  17   1   4        9.36       11.18      9.71 o
  18   1   4        2.73       -7.40     13.74 o
 -19   2   4        2.39        4.46      7.87 o
 -18   2   4       30.29       19.28      8.53 o
 -17   2   4        2.37      -10.15      6.77 o
 -16   2   4       21.47       13.07      7.60 o
 -15   2   4        5.57        1.10      6.67 o
 -14   2   4       58.41       48.59      6.37 o
 -13   2   4       48.81       44.39      5.11 o
 -12   2   4       92.00       90.63      6.36 o
 -11   2   4        7.73        4.47      3.17 o
 -10   2   4       81.51       86.02      5.88 o
  -9   2   4       14.19       10.14      3.02 o
  -8   2   4        2.43        1.18      2.13 o
  -7   2   4      507.11      491.40     16.98 o
  -6   2   4      267.66      272.51     10.25 o
  -5   2   4     2180.64     2099.89     62.26 o
  -4   2   4      266.39      289.78     10.38 o
  -3   2   4       52.60       91.27      5.29 o
  -2   2   4       44.20       47.99      2.99 o
  -1   2   4      811.09      834.46     22.86 o
   0   2   4       13.12       11.56      2.34 o
   1   2   4       11.61       11.83      1.87 o
   2   2   4        0.00        0.68      1.52 o
   3   2   4        9.72       10.55      1.94 o
   4   2   4      262.61      274.98     11.65 o
   5   2   4      109.61      116.70      5.89 o
   6   2   4       11.32       12.34      2.72 o
   7   2   4        5.84        6.07      2.41 o
   8   2   4       49.59       47.10      5.05 o
   9   2   4        5.08        4.19      6.03 o
  10   2   4        1.83       -4.77      3.18 o
  11   2   4        4.07        0.89      4.84 o
  12   2   4       78.97       78.94     12.82 o
  13   2   4        0.53        4.89      7.66 o
  14   2   4        7.71        7.79      9.04 o
  15   2   4        0.71        7.50      8.99 o
  16   2   4        9.23        8.97     14.10 o
 -17   3   4        0.03        2.15      7.89 o
 -16   3   4        1.17        9.32      7.93 o
 -15   3   4        0.30       11.84      7.41 o
 -14   3   4       16.17       17.94      7.59 o
 -13   3   4        0.25       -2.13      5.92 o
 -12   3   4       32.34       46.35      8.47 o
 -11   3   4        7.45       12.26      5.16 o
 -10   3   4      436.55      421.53     16.89 o
  -9   3   4       70.56       78.34      6.50 o
  -8   3   4       80.00       86.83      6.73 o
  -7   3   4      352.51      380.88     13.70 o
  -6   3   4       14.85       14.98      3.04 o
  -5   3   4      187.93      178.77      7.82 o
  -4   3   4       25.14       25.81      3.35 o
  -3   3   4      131.63      144.83      7.17 o
  -2   3   4       51.10       55.85      3.90 o
  -1   3   4       57.66       61.58      6.97 o
   0   3   4        3.20        4.45      2.18 o
   1   3   4       50.72       57.26      4.34 o
   2   3   4      193.89      217.55     10.25 o
   3   3   4      182.07      202.95      9.41 o
   4   3   4       11.91        9.65      2.72 o
   5   3   4       14.88       12.65      2.76 o
   6   3   4        0.08        3.35      3.42 o
   7   3   4        0.63        1.20      3.07 o
   8   3   4        1.84        2.20      3.81 o
   9   3   4       20.50       20.83      6.66 o
  10   3   4       18.10       15.10      6.53 o
  11   3   4        4.11        1.34      6.04 o
  12   3   4        1.30        9.57      6.68 o
  13   3   4        2.38       -2.26      6.56 o
  14   3   4        3.92        2.31      6.93 o
 -13   4   4        0.53       -8.55      5.86 o
 -12   4   4        1.03        6.91      6.73 o
 -11   4   4        1.06       -3.56      5.35 o
 -10   4   4        8.80        5.69      5.45 o
  -9   4   4        7.38        6.02      4.32 o
  -8   4   4       29.83       24.46      4.16 o
  -7   4   4        0.38        0.80      2.87 o
  -6   4   4        6.40        7.32      4.62 o
  -5   4   4        9.99        8.41      3.03 o
  -4   4   4        8.87       10.80      3.33 o
  -3   4   4       13.88       12.41      3.28 o
  -2   4   4        3.82        2.42      6.59 o
  -1   4   4        4.64        7.04      2.89 o
   0   4   4        7.00        9.73      5.89 o
   1   4   4       19.72       27.02      4.14 o
   2   4   4       12.47       18.72      4.99 o
   3   4   4        1.61       -1.21      2.56 o
   4   4   4        2.76        6.78      4.06 o
   5   4   4       15.02       15.94      3.34 o
   6   4   4        3.12        4.15      3.70 o
   7   4   4        6.30       -4.10      5.46 o
   8   4   4        2.15        1.36      5.30 o
   9   4   4       22.72       21.54      6.77 o
  10   4   4        5.42        5.11      6.12 o
 -21   1   5        9.48        7.14      8.66 o
 -20   1   5        1.82       -5.50      7.60 o
 -19   1   5        2.61        4.90      6.42 o
 -18   1   5        0.45        4.34      5.50 o
 -17   1   5       23.91       10.45      5.67 o
 -16   1   5       10.41       10.48      5.15 o
 -15   1   5        5.60        2.28      4.79 o
 -14   1   5        0.36       -1.47      3.97 o
 -13   1   5        4.70        4.27      3.58 o
 -12   1   5       13.85       18.62      3.90 o
 -11   1   5       41.00       46.52      4.91 o
 -10   1   5       46.13       45.47      4.59 o
  -9   1   5       74.91       81.51      5.62 o
  -8   1   5      545.00      562.13     18.85 o
  -7   1   5       82.61       85.46      5.28 o
  -6   1   5      557.75      568.38     18.61 o
  -5   1   5       59.22       50.87      3.94 o
  -4   1   5      807.79      765.30     23.96 o
  -3   1   5       57.89       58.61      3.61 o
  -2   1   5        1.22       -0.72      1.41 o
  -1   1   5        0.11        1.01      1.41 o
   0   1   5      269.98      264.72      8.03 o
   1   1   5       11.82        9.67      1.56 o
   2   1   5        9.52        6.80      1.77 o
   3   1   5       17.56       30.18      3.45 o
   4   1   5        6.32        3.12      1.78 o
   5   1   5      674.31      685.62     18.12 o
   6   1   5       19.05       22.16      2.58 o
   7   1   5       45.99       44.99      3.66 o
   8   1   5       45.37       54.37      5.23 o
   9   1   5      353.53      354.76     14.08 o
  10   1   5      229.33      214.42     12.05 o
  11   1   5      164.27      149.29     11.57 o
  12   1   5       79.71       82.22      9.32 o
  13   1   5       89.26      106.36     12.84 o
  14   1   5       15.71        9.19      5.80 o
  15   1   5        0.30        4.49      5.84 o
  16   1   5       17.68       11.81      9.62 o
  17   1   5        1.76       -2.69     13.81 o
 -19   2   5        2.55       -2.80      7.71 o
 -18   2   5        0.09       -1.90      7.52 o
 -17   2   5        1.92       -5.57      7.99 o
 -16   2   5        0.34       -1.54      6.88 o
 -15   2   5        4.92        6.26      6.52 o
 -14   2   5       91.34       95.45      9.15 o
 -13   2   5      371.01      347.80     21.25 o
 -12   2   5      456.30      442.24     16.46 o
 -11   2   5      351.24      374.56     13.96 o
 -10   2   5       23.49       16.51      3.68 o
  -9   2   5       12.20        9.56      3.13 o
  -8   2   5      147.32      164.28      8.21 o
  -7   2   5       84.39       93.52      6.19 o
  -6   2   5      721.13      716.16     25.04 o
  -5   2   5      175.66      162.64      7.36 o
  -4   2   5     1712.61     1734.82     47.92 o
  -3   2   5       32.48       23.88      2.94 o
  -2   2   5        4.50        5.50      1.83 o
  -1   2   5      258.78      227.05      7.88 o
   0   2   5      270.74      247.64      7.89 o
   1   2   5       77.88       77.35      3.61 o
   2   2   5        0.72       -1.73      1.61 o
   3   2   5       62.74       53.20      3.70 o
   4   2   5       32.41       25.60      2.95 o
   5   2   5        2.97        0.37      1.67 o
   6   2   5       29.81       20.35      3.16 o
   7   2   5       39.05       41.30      3.95 o
   8   2   5        0.32        1.07      2.83 o
   9   2   5        0.00       -1.28      2.99 o
  10   2   5        0.78        2.43      4.17 o
  11   2   5        2.92        6.31      6.00 o
  12   2   5       12.24       15.87      8.53 o
  13   2   5        4.91        9.41      8.30 o
  14   2   5        0.82        8.06      8.47 o
  15   2   5       10.33       14.78      9.70 o
  16   2   5       10.78       20.55     11.04 o
 -17   3   5        4.43        5.72      7.99 o
 -16   3   5        4.16       15.79     10.05 o
 -15   3   5        0.01        7.51      7.33 o
 -14   3   5        1.32       11.49      7.22 o
 -13   3   5        7.39        5.55      6.40 o
 -12   3   5       10.97        7.81      7.43 o
 -11   3   5      143.59      147.88     10.67 o
 -10   3   5       15.29        2.17      4.35 o
  -9   3   5        6.81        3.75      5.11 o
  -8   3   5       25.00       15.40      4.27 o
  -7   3   5      231.19      227.28     15.84 o
  -6   3   5      125.16      120.29      6.71 o
  -5   3   5       85.12       78.92      4.84 o
  -4   3   5      160.46      152.45      7.18 o
  -3   3   5        1.15       -2.99      1.99 o
  -2   3   5        6.76        6.29      2.42 o
  -1   3   5        2.95       -1.33      2.03 o
   0   3   5        0.90        0.51      2.03 o
   1   3   5       70.74       87.77      5.09 o
   2   3   5       21.88       19.92      2.91 o
   3   3   5       38.23       34.90      3.31 o
   4   3   5        0.96       -1.92      2.67 o
   5   3   5        2.41       -0.88      2.77 o
   6   3   5        5.46        9.48      3.45 o
   7   3   5       19.66       17.97      5.36 o
   8   3   5        4.62        7.48      5.50 o
   9   3   5        1.76        3.36      5.51 o
  10   3   5        9.75       18.62      6.75 o
  11   3   5       16.88       14.95      7.10 o
  12   3   5       10.65        5.95      7.56 o
  13   3   5       11.77       24.89      8.16 o
 -13   4   5        0.15        0.91      5.86 o
 -12   4   5        1.13        0.13      7.26 o
 -11   4   5        0.99       -1.95      5.07 o
 -10   4   5        3.34        2.83      4.71 o
  -9   4   5       18.76       14.73      4.76 o
  -8   4   5        7.29        2.82      3.99 o
  -7   4   5        7.75        5.90      3.36 o
  -6   4   5        6.64        7.80      3.52 o
  -5   4   5        0.46        1.79      2.81 o
  -4   4   5        0.03        4.90      3.47 o
  -3   4   5        5.04        5.68      3.35 o
  -2   4   5        6.90        7.46      3.51 o
  -1   4   5        2.29        2.46      3.39 o
   0   4   5       22.37       33.61      5.61 o
   1   4   5       13.72       11.48      3.23 o
   2   4   5        0.73       -1.18      2.64 o
   3   4   5       25.04       33.70      4.43 o
   4   4   5       32.10       41.03      6.03 o
   5   4   5       36.97       31.75      4.36 o
   6   4   5        3.64       -6.50      4.93 o
   7   4   5       14.98       18.16      6.38 o
   8   4   5        1.43        1.94      5.37 o
   9   4   5       15.97       14.47      6.61 o
 -21   0   6        0.31        6.38     10.64 o
 -20   0   6       13.88        7.84      8.74 o
 -19   0   6       11.46       10.17     12.53 o
 -18   0   6       17.16       18.28      8.74 o
 -17   0   6       65.98       72.00     11.41 o
 -16   0   6      129.84      138.86     14.87 o
 -15   0   6       87.84       98.53     13.86 o
 -14   0   6       21.51       23.80      7.61 o
 -13   0   6      152.00      152.20     15.95 o
 -12   0   6       29.91       33.29      7.72 o
 -11   0   6       72.89      128.93     16.48 o
 -10   0   6        4.73        4.71      4.51 o
  -9   0   6      157.97      156.37     11.48 o
  -8   0   6      317.13      306.69     14.44 o
  -7   0   6     1034.76     1073.28     41.14 o
  -6   0   6      338.34      449.50     20.47 o
  -5   0   6      176.11      293.50     29.01 o
  -4   0   6      165.29      172.56      9.25 o
  -3   0   6      525.89      438.27     18.09 o
  -2   0   6      223.21      157.39      7.80 o
  -1   0   6        2.31       -1.87      2.40 o
   0   0   6     2271.29     2335.86     75.99 o
   1   0   6      187.83      278.81     26.57 o
   2   0   6     4706.00     5072.97    181.60 o
   3   0   6      620.91      705.10     27.77 o
   4   0   6      386.65      443.67     18.72 o
   5   0   6      121.31      114.52      9.05 o
   6   0   6      423.45      388.58     28.99 o
   7   0   6       72.39       84.52     10.27 o
   8   0   6        2.87       19.48      7.59 o
   9   0   6      759.47      802.92     46.91 o
  10   0   6      612.52      614.20     38.35 o
  11   0   6      460.29      466.08     32.54 o
  12   0   6       31.47       31.67      9.83 o
  13   0   6       13.73        7.11      8.51 o
  14   0   6        2.15      -11.05      7.37 o
  15   0   6      101.00      124.91     17.51 o
  16   0   6        0.48        5.05      9.64 o
  17   0   6       79.92      119.43     18.65 o
 -21   1   6        9.30        6.32      8.92 o
 -20   1   6       36.38       42.34     10.54 o
 -19   1   6        2.95       -8.95      5.97 o
 -18   1   6       72.99       79.45      8.73 o
 -17   1   6       15.30       14.26      5.78 o
 -16   1   6        3.54        9.39      5.17 o
 -15   1   6      111.64      103.03      8.75 o
 -14   1   6       59.02       49.92      6.12 o
 -13   1   6      476.65      587.16     21.98 o
 -12   1   6       86.81       84.15      7.74 o
 -11   1   6        0.78        7.60      3.31 o
 -10   1   6        7.28        6.76      3.26 o
  -9   1   6      757.18      792.87     25.82 o
  -8   1   6       23.43       22.82      3.51 o
  -7   1   6       48.50       46.43      4.32 o
  -6   1   6      127.07      125.51      6.56 o
  -5   1   6      797.96      961.35     30.08 o
  -4   1   6      984.05     1005.19     35.89 o
  -3   1   6      883.57      820.53     23.77 o
  -2   1   6       26.22       26.11      2.91 o
  -1   1   6      371.34      330.98     12.36 o
   0   1   6       15.72       22.42      2.68 o
   1   1   6       13.89       13.01      1.96 o
   2   1   6        4.12       15.15      3.19 o
   3   1   6        2.02        2.07      1.91 o
   4   1   6       53.34       57.18      3.81 o
   5   1   6      386.93      377.50     12.04 o
   6   1   6      294.99      320.72      9.95 o
   7   1   6       11.76       10.46      3.13 o
   8   1   6      288.72      288.14     10.09 o
   9   1   6      760.33      778.41     28.84 o
  10   1   6      173.92      184.67     12.82 o
  11   1   6      237.71      241.72     15.44 o
  12   1   6       10.27       11.60      5.73 o
  13   1   6       61.14       68.84      8.97 o
  14   1   6        2.57       -3.39      5.35 o
  15   1   6        3.27        4.74      9.00 o
  16   1   6        5.70       -6.58      8.72 o
 -19   2   6        2.78       -3.20      7.39 o
 -18   2   6        5.10        8.60      7.47 o
 -17   2   6       19.37       20.45      8.21 o
 -16   2   6       12.88        8.22      9.75 o
 -15   2   6       27.58       25.32      8.05 o
 -14   2   6       48.54       39.28      6.96 o
 -13   2   6      171.28      144.18     10.50 o
 -12   2   6      139.73      143.52      8.47 o
 -11   2   6      281.62      301.50     12.75 o
 -10   2   6        1.57       -2.67      4.19 o
  -9   2   6       71.34       87.61      6.59 o
  -8   2   6       24.52       25.83      3.67 o
  -7   2   6       16.02       22.54      3.39 o
  -6   2   6       62.59       76.15      5.51 o
  -5   2   6        0.02       -2.01      1.60 o
  -4   2   6        9.70        6.17      1.74 o
  -3   2   6       53.77       46.42      3.92 o
  -2   2   6      161.60      154.74      6.76 o
  -1   2   6       21.55       15.22      2.27 o
   0   2   6      766.60      698.74     22.12 o
   1   2   6       62.11       61.31      3.58 o
   2   2   6        2.10       -1.27      1.64 o
   3   2   6       13.80       16.56      2.28 o
   4   2   6      142.71      134.54      6.81 o
   5   2   6       43.71       45.75      3.82 o
   6   2   6       23.65       29.66      3.50 o
   7   2   6      115.57      118.76      6.43 o
   8   2   6       45.94       49.61      4.93 o
   9   2   6        1.80        0.96      4.07 o
  10   2   6       16.92        5.78      6.65 o
  11   2   6        5.65       11.69      8.15 o
  12   2   6        0.00       -2.33      7.23 o
  13   2   6        0.68       -4.11      5.80 o
  14   2   6        0.65       -8.96      5.97 o
  15   2   6        0.02       -2.06      6.84 o
 -17   3   6        1.98        3.60      8.48 o
 -16   3   6        2.08        9.58      8.15 o
 -15   3   6       46.80       69.74     11.16 o
 -14   3   6        1.33        3.16      6.89 o
 -13   3   6        7.59        1.21      7.62 o
 -12   3   6        7.11       12.96     30.15 o
 -11   3   6       34.24       25.49      8.46 o
 -10   3   6       71.56       73.74      8.28 o
  -9   3   6       98.75       95.16     11.35 o
  -8   3   6       91.53       95.14     13.17 o
  -7   3   6      297.94      299.29     14.69 o
  -6   3   6      149.13      133.39      7.70 o
  -5   3   6        7.78        6.43      3.14 o
  -4   3   6       86.63       86.11      5.52 o
  -3   3   6       54.45       53.55      4.28 o
  -2   3   6        2.23        0.89      2.45 o
  -1   3   6       41.51       49.96      3.83 o
   0   3   6        0.18       -1.34      2.39 o
   1   3   6       22.14       26.95      3.34 o
   2   3   6       67.41       73.32      5.94 o
   3   3   6        0.01       -0.64      2.40 o
   4   3   6       11.76       12.33      3.73 o
   5   3   6        5.23       -1.60      3.21 o
   6   3   6        7.14       10.22      6.39 o
   7   3   6        5.24        3.31      5.25 o
   8   3   6       31.13       22.93      8.25 o
   9   3   6        1.40       -5.67      5.22 o
  10   3   6        7.39        6.23      6.44 o
  11   3   6        5.63        9.06      7.10 o
  12   3   6        7.83       14.79      9.82 o
 -12   4   6        1.87        1.09      5.64 o
 -11   4   6        2.62        4.39      5.50 o
 -10   4   6       13.82       10.77      5.19 o
  -9   4   6       25.14       28.61      6.71 o
  -8   4   6       31.92       29.24      5.47 o
  -7   4   6        8.68       10.35      5.59 o
  -6   4   6       20.08       18.52      3.53 o
  -5   4   6        1.40       -1.91      2.55 o
  -4   4   6        1.09        4.41      2.88 o
  -3   4   6        1.34        4.11      3.57 o
  -2   4   6       12.52       12.86      3.34 o
  -1   4   6        0.32        3.14      2.66 o
   0   4   6       80.07      100.33      9.19 o
   1   4   6        0.37        2.66      2.94 o
   2   4   6        4.74        6.37      3.36 o
   3   4   6       24.34       32.12      4.73 o
   4   4   6       84.12       91.52      9.08 o
   5   4   6        6.84        9.56      5.56 o
   6   4   6       20.41       21.85      6.31 o
   7   4   6        9.42       15.59      6.37 o
   8   4   6        0.00       13.75      9.75 o
 -21   1   7        0.62       -6.28      7.92 o
 -20   1   7        0.00        0.87      7.90 o
 -19   1   7        0.00       -7.47      6.01 o
 -18   1   7        0.04       -5.19      5.19 o
 -17   1   7        0.01       -1.51      5.17 o
 -16   1   7       37.96       36.86      6.60 o
 -15   1   7       22.43       33.16      6.68 o
 -14   1   7      468.45      468.32     20.34 o
 -13   1   7        1.72       -6.25      4.23 o
 -12   1   7       64.96       63.74      6.11 o
 -11   1   7       11.57       11.05      3.67 o
 -10   1   7       27.06       43.86      5.21 o
  -9   1   7       89.62       90.87      9.20 o
  -8   1   7       47.40       44.59      4.56 o
  -7   1   7      419.28      408.04     14.66 o
  -6   1   7      685.59      751.28     24.34 o
  -5   1   7      310.01      317.15     11.84 o
  -4   1   7       51.40       52.30      5.71 o
  -3   1   7      524.66      471.43     14.72 o
  -2   1   7       50.07       57.39      3.85 o
  -1   1   7       37.30       41.11      3.64 o
   0   1   7      207.47      217.45      8.94 o
   1   1   7      748.55      766.01     19.67 o
   2   1   7      101.50       98.76      4.81 o
   3   1   7       87.28       89.17      5.60 o
   4   1   7        2.00        1.04      2.03 o
   5   1   7       31.16       27.87      3.92 o
   6   1   7       44.11       46.89      3.84 o
   7   1   7        1.59        0.13      2.51 o
   8   1   7      375.34      376.28     12.81 o
   9   1   7        5.79        7.18      3.95 o
  10   1   7       78.88       93.11      7.59 o
  11   1   7        2.95        8.50      4.86 o
  12   1   7        2.53        2.68      4.38 o
  13   1   7        4.18       -1.88      5.64 o
  14   1   7        0.06      -11.43      7.62 o
  15   1   7        0.38        0.71      9.09 o
 -19   2   7        0.00        1.44      7.52 o
 -18   2   7        6.99        7.80      7.65 o
 -17   2   7        0.09       -5.00      6.79 o
 -16   2   7       38.93       28.96      8.38 o
 -15   2   7        0.05        0.98      6.68 o
 -14   2   7      213.31      218.08     15.48 o
 -13   2   7        4.76        0.38      5.00 o
 -12   2   7      141.17      132.50      8.69 o
 -11   2   7        5.52       -1.69      3.87 o
 -10   2   7      149.80      138.38      9.83 o
  -9   2   7       13.58        7.05      2.82 o
  -8   2   7       29.48       29.02      5.29 o
  -7   2   7       31.39       28.58      3.80 o
  -6   2   7      100.10       89.53      5.81 o
  -5   2   7        4.07       -0.12      2.00 o
  -4   2   7        8.75        3.42      2.17 o
  -3   2   7        0.15       -0.51      2.04 o
  -2   2   7        5.54        4.61      2.15 o
  -1   2   7       38.08       31.38      3.58 o
   0   2   7       37.86       42.03      3.50 o
   1   2   7       21.44       21.52      2.60 o
   2   2   7       25.56       20.03      3.28 o
   3   2   7        1.28        2.02      1.67 o
   4   2   7      192.87      197.14     10.86 o
   5   2   7       93.90       96.90      5.56 o
   6   2   7       56.80       66.19      5.18 o
   7   2   7        0.07       -3.05      3.60 o
   8   2   7      313.60      324.64     16.94 o
   9   2   7        0.63       -3.97      5.54 o
  10   2   7      110.69       93.67     10.41 o
  11   2   7        2.50       12.01      6.20 o
  12   2   7       20.37       15.79      7.06 o
  13   2   7        1.45       -4.69      7.25 o
  14   2   7        1.63        6.93      9.96 o
 -17   3   7        0.14        9.36     11.90 o
 -16   3   7       14.07       20.63      8.77 o
 -15   3   7        0.16       -3.19      6.98 o
 -14   3   7       16.26       11.82      7.74 o
 -13   3   7        0.42       11.94      7.29 o
 -12   3   7        1.36        6.30      6.18 o
 -11   3   7        4.89       10.42      6.34 o
 -10   3   7       31.47       35.42      6.71 o
  -9   3   7       64.38       61.37      7.46 o
  -8   3   7        0.07        1.18      4.29 o
  -7   3   7      162.24      155.90     10.19 o
  -6   3   7       21.97       24.55      4.84 o
  -5   3   7        3.78        0.75      3.44 o
  -4   3   7       23.54       24.62      3.64 o
  -3   3   7       80.92       83.36      5.98 o
  -2   3   7       42.72       50.72      4.95 o
  -1   3   7       23.56       19.92      3.82 o
   0   3   7        2.23        0.69      2.83 o
   1   3   7      135.73      138.80      7.68 o
   2   3   7       17.37       13.53      4.45 o
   3   3   7      127.38      124.59      6.46 o
   4   3   7       19.25       18.09      4.49 o
   5   3   7       33.41       31.13      6.57 o
   6   3   7       13.52        4.18      6.85 o
   7   3   7        7.57       11.00      5.96 o
   8   3   7        4.29        2.60     10.33 o
   9   3   7        8.18        4.34      5.84 o
  10   3   7       12.33        1.72      6.40 o
  11   3   7       13.86       12.51      7.22 o
 -12   4   7        2.00        6.92      7.51 o
 -11   4   7       13.06       11.26      6.10 o
 -10   4   7        1.66       -3.86      4.87 o
  -9   4   7       71.64       56.08      8.97 o
  -8   4   7        1.03        7.04      5.36 o
  -7   4   7       28.87       28.17      5.27 o
  -6   4   7       26.70       42.58      4.55 o
  -5   4   7        4.40       11.57      3.60 o
  -4   4   7        9.83        7.67      4.38 o
  -3   4   7        0.35       -1.01      4.40 o
  -2   4   7        3.72        3.16      3.41 o
  -1   4   7        7.09        5.43      4.20 o
   0   4   7       14.72       11.93      3.99 o
   1   4   7       27.08       30.37      4.81 o
   2   4   7        0.36        7.69      4.19 o
   3   4   7       97.15      103.90      8.48 o
   4   4   7        3.11        2.24      5.01 o
   5   4   7       14.49       13.70      5.89 o
   6   4   7        0.45        0.87      8.52 o
   7   4   7        1.37       -7.06      4.71 o
 -21   0   8        8.45       14.96      9.78 o
 -20   0   8        2.26       -2.30      8.39 o
 -19   0   8       20.92       10.80      8.92 o
 -18   0   8        0.26       -6.19      6.78 o
 -17   0   8      431.63      391.18     32.93 o
 -16   0   8      106.13      153.71     32.32 o
 -15   0   8      514.34      567.37     37.25 o
 -14   0   8       27.22       14.42      8.76 o
 -13   0   8       46.07       53.42     26.53 o
 -12   0   8       96.47       92.16     12.47 o
 -11   0   8      319.97      351.29     24.26 o
 -10   0   8       13.06       12.83      6.51 o
  -9   0   8      267.82      290.01     21.21 o
  -8   0   8     1937.69     2192.65     94.06 o
  -7   0   8      174.54      237.65     15.90 o
  -6   0   8     1526.68     1654.72     71.77 o
  -5   0   8      185.65      171.05     16.29 o
  -4   0   8      697.56      613.75     29.18 o
  -3   0   8      157.30      126.34      8.29 o
  -2   0   8       70.49       56.94      6.26 o
  -1   0   8       54.88       61.21      8.16 o
   0   0   8       44.10       41.28      5.56 o
   1   0   8      535.44      612.99     25.09 o
   2   0   8      444.23      445.30     27.11 o
   3   0   8      189.06      172.49     14.60 o
   4   0   8        4.95        5.70      4.98 o
   5   0   8       18.68       14.51      5.72 o
   6   0   8       40.02       46.80      8.54 o
   7   0   8       78.99       82.64     11.26 o
   8   0   8       82.18       91.80     12.79 o
   9   0   8        4.72        1.96     10.41 o
  10   0   8        8.29       16.33      8.82 o
  11   0   8      208.44      236.97     22.28 o
  12   0   8        0.12       -5.07      7.54 o
  13   0   8       20.63       18.12      9.91 o
  14   0   8        0.70       -5.14      8.51 o
  15   0   8        0.06        2.19      9.76 o
 -20   1   8        1.64       -9.07     10.04 o
 -19   1   8       28.78       18.50      7.45 o
 -18   1   8        3.22        6.38      6.52 o
 -17   1   8        5.42        2.73      5.46 o
 -16   1   8       11.92       13.33      5.88 o
 -15   1   8      585.39      629.88     28.54 o
 -14   1   8       17.71       15.75      6.17 o
 -13   1   8        5.45        3.80      4.72 o
 -12   1   8       15.52        5.14      6.01 o
 -11   1   8       81.65       77.47      6.40 o
 -10   1   8        4.74        6.68      3.39 o
  -9   1   8        7.00       11.57      3.47 o
  -8   1   8      260.66      278.69     12.04 o
  -7   1   8        8.56       19.20      5.07 o
  -6   1   8       53.55       61.67      5.13 o
  -5   1   8        0.00        0.14      3.03 o
  -4   1   8      147.78      137.08      6.69 o
  -3   1   8        1.07       -2.40      2.17 o
  -2   1   8      736.00      737.95     23.61 o
  -1   1   8      338.70      307.10     11.69 o
   0   1   8       21.13       31.62      3.65 o
   1   1   8       30.22       32.75      2.95 o
   2   1   8       95.21       94.00      5.76 o
   3   1   8       30.56       29.39      3.54 o
   4   1   8        1.39        2.04      2.89 o
   5   1   8        6.75        9.24      3.84 o
   6   1   8       28.67       25.68      3.42 o
   7   1   8      264.12      261.06     11.17 o
   8   1   8        6.68       18.30      4.19 o
   9   1   8      231.08      225.82     11.80 o
  10   1   8        0.00       -2.42      3.53 o
  11   1   8        3.29       -2.12      6.93 o
  12   1   8       39.47       38.70      9.08 o
  13   1   8        9.12       22.62     10.52 o
  14   1   8       14.77       14.97     10.14 o
 -19   2   8        0.56      -11.56      7.71 o
 -18   2   8        0.34        2.96      7.28 o
 -17   2   8        0.40       -4.11      7.13 o
 -16   2   8        0.57       -8.66      6.20 o
 -15   2   8        0.02        3.28      9.16 o
 -14   2   8        0.34       12.20      7.58 o
 -13   2   8       34.88       30.22      7.80 o
 -12   2   8       19.65       20.94      6.08 o
 -11   2   8       29.70       25.59      4.67 o
 -10   2   8       52.47       36.04      5.06 o
  -9   2   8        2.67       -1.81      3.13 o
  -8   2   8        1.01       -0.54      2.74 o
  -7   2   8       11.82        7.94      3.41 o
  -6   2   8      450.39      480.59     18.61 o
  -5   2   8       10.55       11.47      3.23 o
  -4   2   8      204.06      209.41     12.62 o
  -3   2   8        2.19       -1.16      2.19 o
  -2   2   8       33.11       22.50      3.29 o
  -1   2   8       82.91       78.46      5.26 o
   0   2   8       40.62       32.19      3.69 o
   1   2   8       23.51       16.82      3.40 o
   2   2   8       45.88       45.11      3.64 o
   3   2   8       29.84       25.49      3.71 o
   4   2   8        1.12       -3.54      2.36 o
   5   2   8      358.69      381.90     12.88 o
   6   2   8        2.10       -0.52      3.36 o
   7   2   8      227.34      237.33     13.75 o
   8   2   8       68.49       77.97      8.89 o
   9   2   8        1.45       -2.71      5.04 o
  10   2   8        4.25        2.84      7.07 o
  11   2   8       52.75       34.50      7.80 o
  12   2   8        0.06       -4.38      7.77 o
  13   2   8        0.07       -0.11      9.09 o
 -16   3   8        6.45       -8.78      7.67 o
 -15   3   8        2.64       -7.41      7.31 o
 -14   3   8        0.06       -8.14      6.49 o
 -13   3   8        3.10        1.41      6.88 o
 -12   3   8       13.12        9.01     12.63 o
 -11   3   8        1.84       -1.60      5.81 o
 -10   3   8        0.40       -5.19      6.22 o
  -9   3   8        0.01       -7.65      5.43 o
  -8   3   8       47.71       45.03      7.41 o
  -7   3   8        5.86        2.99      4.91 o
  -6   3   8        3.69        4.35      4.11 o
  -5   3   8        1.18       -2.31      2.78 o
  -4   3   8        0.13       -3.75      2.66 o
  -3   3   8        1.03       -0.19      3.05 o
  -2   3   8       83.47       90.24      6.60 o
  -1   3   8        3.61        1.42      3.34 o
   0   3   8       64.05       66.91      6.95 o
   1   3   8      114.80      109.75      8.36 o
   2   3   8      282.48      282.30     14.40 o
   3   3   8       62.14       62.80      6.36 o
   4   3   8       26.65       28.69      5.96 o
   5   3   8       43.29       33.38      6.61 o
   6   3   8       10.76       11.96      6.72 o
   7   3   8       23.87        5.00      8.94 o
   8   3   8        7.19       13.59      6.28 o
   9   3   8       34.60       23.67      7.25 o
  10   3   8        0.01       -1.80      5.92 o
 -11   4   8        1.44       -6.19      5.70 o
 -10   4   8       52.08       42.00      7.18 o
  -9   4   8        7.37       10.31      6.51 o
  -8   4   8       24.18       14.83      5.42 o
  -7   4   8        4.11        2.91      5.36 o
  -6   4   8       24.38       30.11      5.66 o
  -5   4   8        2.89        7.10      3.95 o
  -4   4   8        7.58        8.67      3.87 o
  -3   4   8        1.63       -3.12      3.37 o
  -2   4   8        0.01       -0.92      3.41 o
  -1   4   8        0.73        1.40      3.53 o
   0   4   8        2.28        1.84      6.74 o
   1   4   8        0.15       -0.03      5.49 o
   2   4   8       21.31       21.30      8.89 o
   3   4   8       10.66        9.36      7.09 o
   4   4   8       22.63       20.30      6.00 o
   5   4   8        3.90        8.89      5.59 o
 -20   1   9       12.21       -2.53      7.90 o
 -19   1   9       15.65        0.92      6.55 o
 -18   1   9       59.15       53.42      9.27 o
 -17   1   9       54.60       49.90      8.25 o
 -16   1   9       92.80      103.08     10.81 o
 -15   1   9      100.72      120.38     11.33 o
 -14   1   9       51.65       47.20      8.13 o
 -13   1   9        1.11        3.00      5.58 o
 -12   1   9        9.11       11.61      4.91 o
 -11   1   9      243.00      251.52     13.55 o
 -10   1   9        1.08        1.55      3.56 o
  -9   1   9       12.97       16.38      3.97 o
  -8   1   9        2.58        2.96      3.21 o
  -7   1   9        0.09       -4.07      2.72 o
  -6   1   9        0.05       -2.08      2.69 o
  -5   1   9       36.22       44.75      3.90 o
  -4   1   9       10.76        8.54      2.30 o
  -3   1   9       46.15       36.25      3.55 o
  -2   1   9       96.95       90.60      5.72 o
  -1   1   9       19.11       22.11      3.35 o
   0   1   9      167.28      161.71      8.56 o
   1   1   9       45.11       50.71      4.15 o
   2   1   9       95.73       82.51      5.45 o
   3   1   9        0.03        1.03      2.74 o
   4   1   9      100.35       99.25      7.25 o
   5   1   9        1.46       -0.05      3.37 o
   6   1   9       11.40       16.27      4.20 o
   7   1   9        2.12        4.33      5.13 o
   8   1   9        3.51        3.17      4.68 o
   9   1   9        0.00        0.96      5.70 o
  10   1   9        3.66       -1.39      7.26 o
  11   1   9        5.74       15.48      7.63 o
  12   1   9        4.91       11.74      9.06 o
  13   1   9        0.32        2.50      8.47 o
 -19   2   9        0.31       -3.03      8.03 o
 -18   2   9        0.19       -5.08      7.49 o
 -17   2   9        1.92        9.27      9.72 o
 -16   2   9        3.28      -10.39     11.07 o
 -15   2   9        5.05       16.65     14.24 o
 -14   2   9        1.38       -7.24      9.69 o
 -13   2   9       12.05        8.84      6.62 o
 -12   2   9        2.02       -4.44      5.36 o
 -11   2   9       17.81       14.53      5.55 o
 -10   2   9       21.21       18.31      4.81 o
  -9   2   9       32.10       29.43      4.76 o
  -8   2   9        0.02       -3.15      3.26 o
  -7   2   9       57.49       52.59      5.61 o
  -6   2   9       11.43       11.71      2.93 o
  -5   2   9       87.57       81.03      8.28 o
  -4   2   9        3.57        2.35      2.54 o
  -3   2   9       24.70       18.60      4.86 o
  -2   2   9      282.63      285.69     11.26 o
  -1   2   9      294.63      312.87     14.06 o
   0   2   9      384.11      362.16     12.50 o
   1   2   9       56.36       70.74      5.04 o
   2   2   9      115.73       94.89      5.40 o
   3   2   9       22.38       20.04      3.49 o
   4   2   9        0.86       -5.40      3.60 o
   5   2   9      106.25      100.96     10.80 o
   6   2   9      244.42      259.54     15.89 o
   7   2   9      106.78      119.25     10.44 o
   8   2   9      231.23      243.73     25.55 o
   9   2   9        0.56        0.67      5.11 o
  10   2   9        1.78        3.16      7.94 o
  11   2   9        7.87        3.21      8.77 o
  12   2   9        0.67       -0.74      8.39 o
 -16   3   9       11.88       13.15      8.97 o
 -15   3   9        8.85        5.20      7.87 o
 -14   3   9        1.42       -9.51      7.20 o
 -13   3   9        0.00        0.71      7.18 o
 -12   3   9        0.13       -5.18      6.98 o
 -11   3   9        2.25        1.45      6.99 o
 -10   3   9        3.52        5.90     11.57 o
  -9   3   9        7.73        1.63      6.42 o
  -8   3   9       21.10       27.33      8.60 o
  -7   3   9       25.33       24.73      6.33 o
  -6   3   9        0.23       -1.79      3.44 o
  -5   3   9        4.64        3.11      3.59 o
  -4   3   9       12.73       10.39      4.19 o
  -3   3   9        1.13        2.75      4.01 o
  -2   3   9        8.89        5.82      4.06 o
  -1   3   9       49.50       44.36      5.81 o
   0   3   9       46.57       45.00      6.56 o
   1   3   9      163.67      166.31     12.14 o
   2   3   9       13.11       14.17      4.89 o
   3   3   9        1.02       -5.99      5.49 o
   4   3   9        5.82        6.21      6.63 o
   5   3   9       58.10       55.48      7.88 o
   6   3   9       15.31       15.43      8.26 o
   7   3   9       11.51       14.46      6.32 o
   8   3   9        4.55       -6.19      6.48 o
   9   3   9        1.66       -0.28      5.96 o
 -10   4   9        1.61        4.77      5.59 o
  -9   4   9       26.48       10.66      5.64 o
  -8   4   9        0.06        2.91      3.89 o
  -7   4   9        6.81        8.25      4.11 o
  -6   4   9        2.97        5.21      4.37 o
  -5   4   9        0.97        1.27      5.21 o
  -4   4   9        0.00        1.35      4.24 o
  -3   4   9        1.43       -0.39      5.07 o
  -2   4   9        0.36        5.36      4.39 o
  -1   4   9        0.86       -4.49      3.89 o
   0   4   9        4.19        2.38      4.52 o
   1   4   9        0.79        3.00      4.41 o
   2   4   9        0.25        0.14      4.25 o
   3   4   9       14.39       19.98      6.77 o
 -20   0  10        7.59        7.25      9.40 o
 -19   0  10       49.24       66.84     12.57 o
 -18   0  10      426.03      440.41     35.42 o
 -17   0  10      166.67      236.28     54.30 o
 -16   0  10      340.48      406.99     41.50 o
 -15   0  10        0.11       17.22     12.29 o
 -14   0  10       98.90      114.68     22.92 o
 -13   0  10        9.94       11.03      8.16 o
 -12   0  10      130.71      146.39     21.76 o
 -11   0  10       13.77       11.04      7.27 o
 -10   0  10       15.62        6.15      8.10 o
  -9   0  10       50.90       68.78     10.61 o
  -8   0  10      189.80      225.91     19.49 o
  -7   0  10       22.57       19.29      6.93 o
  -6   0  10      354.37      347.12     24.46 o
  -5   0  10      232.55      211.70     17.87 o
  -4   0  10       41.19       32.39      5.53 o
  -3   0  10        0.12       -5.32      3.55 o
  -2   0  10        6.88        6.38      4.21 o
  -1   0  10      478.02      466.97     28.56 o
   0   0  10      118.23      123.74      8.03 o
   1   0  10       56.99       62.12      8.58 o
   2   0  10        2.83       -0.69      4.27 o
   3   0  10        2.02        5.20      5.40 o
   4   0  10        7.22       -1.94      4.81 o
   5   0  10        9.66       -1.67      5.36 o
   6   0  10      152.11      134.69     15.18 o
   7   0  10       68.14       85.87     12.85 o
   8   0  10        0.72        9.54     17.42 o
   9   0  10        0.52        5.06     12.65 o
  10   0  10        6.18       16.42      8.72 o
  11   0  10        1.30       11.90      9.45 o
  12   0  10       37.96       46.90     12.78 o
  13   0  10        2.43       -5.13     10.48 o
 -20   1  10        6.03        8.24      9.70 o
 -19   1  10       13.69        5.21      8.31 o
 -18   1  10       48.78       56.42     16.42 o
 -17   1  10        0.72       -9.31      6.21 o
 -16   1  10        2.92        1.50      6.13 o
 -15   1  10        1.00        0.22      6.34 o
 -14   1  10       11.38        1.02      5.76 o
 -13   1  10        1.52       -6.62      5.25 o
 -12   1  10        8.73       -1.62      5.36 o
 -11   1  10       33.60       31.03      5.76 o
 -10   1  10      465.28      472.33     19.86 o
  -9   1  10      131.35      137.93      9.66 o
  -8   1  10      193.92      219.17     12.19 o
  -7   1  10       43.42       46.89      5.08 o
  -6   1  10      218.28      228.68     13.90 o
  -5   1  10       46.04       45.21      4.38 o
  -4   1  10        0.04       -3.52      2.35 o
  -3   1  10      184.20      169.28     10.48 o
  -2   1  10        3.80       -0.09      2.80 o
  -1   1  10      397.00      382.60     14.40 o
   0   1  10        9.27       10.44      2.69 o
   1   1  10       54.49       56.83      5.17 o
   2   1  10        4.49       -3.75      2.84 o
   3   1  10      168.32      166.26     11.59 o
   4   1  10        0.58       -2.57      3.22 o
   5   1  10       19.02       16.00      4.86 o
   6   1  10        2.27        5.79      5.47 o
   7   1  10       64.22       38.03      6.85 o
   8   1  10      129.86      146.51     16.95 o
   9   1  10       41.25       47.54      7.58 o
  10   1  10        0.20       -3.71      6.11 o
  11   1  10        4.65        2.99      8.96 o
  12   1  10        0.03      -10.91     12.07 o
 -18   2  10        2.97        8.11     11.72 o
 -17   2  10        7.19       -4.05      8.40 o
 -16   2  10        0.32       -0.16      8.69 o
 -15   2  10        1.48       16.85     11.35 o
 -14   2  10        0.36        9.32      8.44 o
 -13   2  10        2.29       -0.82      7.41 o
 -12   2  10        0.68        8.28      6.47 o
 -11   2  10       12.48       12.69      6.36 o
 -10   2  10       99.26       97.55     17.88 o
  -9   2  10        0.01       -2.95      4.38 o
  -8   2  10        3.83        5.44      4.82 o
  -7   2  10       38.29       39.92      4.49 o
  -6   2  10       40.29       49.97      5.95 o
  -5   2  10       77.10       62.78      4.90 o
  -4   2  10        1.89        1.25      2.79 o
  -3   2  10       57.63       75.24      5.75 o
  -2   2  10       58.73       53.09      4.82 o
  -1   2  10      504.04      527.19     17.19 o
   0   2  10       53.44       54.72      5.21 o
   1   2  10      120.70      117.21      7.55 o
   2   2  10       17.18       17.05      3.63 o
   3   2  10        0.13       -6.71      4.47 o
   4   2  10        0.45       -7.06      5.52 o
   5   2  10        1.62        3.40      6.31 o
   6   2  10       33.33       53.74     12.07 o
   7   2  10        0.05        9.51      7.61 o
   8   2  10        8.13        9.48      7.63 o
   9   2  10        8.08        3.50      8.13 o
  10   2  10        1.26      -11.65      8.17 o
 -15   3  10        3.07       -1.01      8.00 o
 -14   3  10        1.29       13.98      8.11 o
 -13   3  10        3.68       11.23      8.96 o
 -12   3  10        0.17      -10.70      7.34 o
 -11   3  10        5.02        2.71      7.57 o
 -10   3  10        8.69        5.43      7.06 o
  -9   3  10        1.48        3.41      6.29 o
  -8   3  10       49.62       53.81      9.86 o
  -7   3  10        9.39       17.56      7.24 o
  -6   3  10        0.91       -2.91      3.96 o
  -5   3  10       11.84       11.37      5.30 o
  -4   3  10        0.29        0.40      4.30 o
  -3   3  10       49.30       51.27      7.18 o
  -2   3  10        0.18       -0.08      4.04 o
  -1   3  10       42.65       35.96      6.32 o
   0   3  10        3.13       -1.07      4.18 o
   1   3  10       78.55       80.06      8.55 o
   2   3  10       53.73       60.04      9.65 o
   3   3  10       40.76       49.71     11.28 o
   4   3  10      104.58      105.00     13.49 o
   5   3  10       38.70       31.04      9.55 o
   6   3  10       34.80       45.72     10.29 o
   7   3  10        0.43        2.88      8.47 o
  -8   4  10        2.53       -1.99      3.99 o
  -7   4  10        0.76       -3.88      4.31 o
  -6   4  10        1.20       -3.25      5.30 o
  -5   4  10        0.45        0.54      4.30 o
  -4   4  10        0.80        2.73      4.33 o
  -3   4  10        1.63       -3.85      3.99 o
  -2   4  10        0.77        1.85      4.43 o
  -1   4  10        8.35        8.01      4.92 o
   0   4  10        0.53       -6.48      4.32 o
   1   4  10        0.88        0.93      4.46 o
 -19   1  11       67.31       70.34     14.93 o
 -18   1  11        0.89        1.33      7.22 o
 -17   1  11       15.30       12.73      8.26 o
 -16   1  11        1.59        9.79     10.54 o
 -15   1  11        2.59       -0.91      5.64 o
 -14   1  11        0.95       -7.59      5.06 o
 -13   1  11        5.16       -5.91      5.19 o
 -12   1  11        6.01        0.80      5.58 o
 -11   1  11       24.87       14.84      5.95 o
 -10   1  11        9.59       16.98      5.19 o
  -9   1  11        0.43        0.93      7.47 o
  -8   1  11        0.01       12.73      9.40 o
  -7   1  11        2.67       -2.23      4.01 o
  -6   1  11       58.47       49.28      5.17 o
  -5   1  11        0.06       -0.98      3.01 o
  -4   1  11       78.30       61.86      6.52 o
  -3   1  11        1.50        2.64      4.58 o
  -2   1  11      324.13      331.98     15.43 o
  -1   1  11       38.70       47.22      5.40 o
   0   1  11       44.83       39.23      4.14 o
   1   1  11        4.51        0.47      4.52 o
   2   1  11        7.35       -4.12      3.86 o
   3   1  11       27.79       32.07      5.70 o
   4   1  11        4.59        2.17      4.02 o
   5   1  11      162.99      152.04     12.59 o
   6   1  11       43.14       30.38      6.38 o
   7   1  11       13.19        7.61      7.30 o
   8   1  11        2.43        3.26      5.84 o
   9   1  11        9.21       11.53      7.63 o
  10   1  11        0.14       -7.37      7.59 o
  11   1  11        2.60        0.61      8.07 o
 -18   2  11        0.01      -10.96      8.16 o
 -17   2  11       18.05       19.68     10.71 o
 -16   2  11        0.45        2.02      9.22 o
 -15   2  11        1.81       -1.81     10.70 o
 -14   2  11        8.98        5.74     10.05 o
 -13   2  11        3.78        3.48      8.41 o
 -12   2  11       55.02       70.99     12.84 o
 -11   2  11        4.79       -6.39      6.87 o
 -10   2  11        1.12        2.21      5.93 o
  -9   2  11       14.32        2.50      5.79 o
  -8   2  11       10.11        3.25      6.19 o
  -7   2  11        2.45       -1.49      5.17 o
  -6   2  11        2.04        0.90      3.99 o
  -5   2  11       10.35        9.13      5.96 o
  -4   2  11      142.29      127.39     14.92 o
  -3   2  11       14.29       14.47      7.37 o
  -2   2  11      517.46      549.03     25.92 o
  -1   2  11        0.74        2.48      7.50 o
   0   2  11       72.63       80.65      7.33 o
   1   2  11       23.80       21.06      4.43 o
   2   2  11       47.52       57.33     10.21 o
   3   2  11       17.69       11.99      7.39 o
   4   2  11        0.19       -3.41      5.82 o
   5   2  11        7.28       -0.53      7.05 o
   6   2  11        0.03       -1.83      6.92 o
   7   2  11        3.96       -1.21      7.23 o
   8   2  11        4.75        1.55     10.34 o
   9   2  11        4.47        7.03     14.32 o
 -14   3  11        0.64       -6.14     12.15 o
 -13   3  11        3.68       16.64      9.53 o
 -12   3  11        2.69        5.73      8.07 o
 -11   3  11       12.93        9.86     10.56 o
 -10   3  11        8.98        2.85      7.75 o
  -9   3  11        6.76        4.33      7.50 o
  -8   3  11        8.99        4.23      7.09 o
  -7   3  11        0.00        2.03      4.70 o
  -6   3  11        3.43        8.03      4.92 o
  -5   3  11        9.03       11.25      4.89 o
  -4   3  11       13.74       13.57      5.38 o
  -3   3  11        0.22        4.31      4.61 o
  -2   3  11        4.11        4.88      4.81 o
  -1   3  11        0.37        5.32      4.66 o
   0   3  11        3.44        4.68      4.73 o
   1   3  11        1.36       -1.23      4.72 o
   2   3  11        1.72        3.81      7.59 o
   3   3  11       44.23       42.48      9.76 o
   4   3  11        0.54       -0.13      6.76 o
   5   3  11       68.28       74.72     12.72 o
   6   3  11       10.05        7.22      8.42 o
 -19   0  12        0.40       -7.25     20.46 o
 -18   0  12       11.70       20.72     11.29 o
 -17   0  12        2.60       25.71     14.89 o
 -16   0  12        0.12        4.19      9.20 o
 -15   0  12       16.94       21.09     10.27 o
 -14   0  12       25.87       38.25     11.45 o
 -13   0  12       26.49       37.78     11.39 o
 -12   0  12       36.09       47.48     11.63 o
 -11   0  12      146.73      147.45     22.20 o
 -10   0  12        3.64        5.78     15.18 o
  -9   0  12      115.26      112.55     14.41 o
  -8   0  12        3.84        7.38      7.26 o
  -7   0  12       89.98      119.95     14.56 o
  -6   0  12       20.42       16.50      5.63 o
  -5   0  12      504.03      537.67     27.23 o
  -4   0  12      125.72      138.61     28.41 o
  -3   0  12      141.38      138.04     14.21 o
  -2   0  12      197.69      193.79     17.17 o
  -1   0  12      109.28      116.13     12.83 o
   0   0  12      169.04      158.59     15.46 o
   1   0  12       73.17       66.10     10.46 o
   2   0  12       15.73        4.27      6.31 o
   3   0  12        0.70       -5.16      5.78 o
   4   0  12      488.09      491.78     36.58 o
   5   0  12        2.92        1.22      7.29 o
   6   0  12      133.54      123.34     23.28 o
   7   0  12        1.82       -2.57      6.88 o
   8   0  12        0.79        4.08      7.88 o
   9   0  12        0.01       -3.37      7.55 o
  10   0  12        0.09        1.00      9.25 o
 -19   1  12       11.59       -0.05     14.68 o
 -18   1  12       27.63       49.83     13.25 o
 -17   1  12        0.36       10.81      9.50 o
 -16   1  12        8.32        3.76      7.52 o
 -15   1  12       23.85       24.06      8.59 o
 -14   1  12        1.05       -1.13      5.80 o
 -13   1  12        3.16       -0.98      5.72 o
 -12   1  12       18.61       26.64      7.03 o
 -11   1  12        0.00        1.00      5.45 o
 -10   1  12        3.62        0.86      5.32 o
  -9   1  12       49.78       55.24     11.77 o
  -8   1  12        0.00        5.07      5.09 o
  -7   1  12      113.87      121.53      8.69 o
  -6   1  12        0.48        6.49      3.40 o
  -5   1  12      117.42      110.64      7.39 o
  -4   1  12      181.81      180.26     11.88 o
  -3   1  12      802.72      887.92     36.10 o
  -1   1  12        2.60       -4.04      3.77 o
   0   1  12        2.85        0.78      3.88 o
   1   1  12        0.09       -1.62      5.36 o
   2   1  12       12.78       16.58      5.00 o
   3   1  12        8.10        6.10      4.68 o
   4   1  12        7.01        5.70      4.76 o
   5   1  12        0.10        1.51      4.74 o
   6   1  12       13.94        7.77      6.39 o
   7   1  12        4.55       -4.86      6.42 o
   8   1  12       14.26       26.87     11.28 o
   9   1  12        0.69       -7.36      7.44 o
 -17   2  12        0.19      -12.54      9.62 o
 -16   2  12        0.00       10.43     10.17 o
 -15   2  12        0.03       -4.97     21.18 o
 -14   2  12        5.14       17.74      9.88 o
 -13   2  12       61.53       91.97     31.52 o
 -12   2  12       33.05       28.37     10.32 o
 -11   2  12       88.28       97.17     14.60 o
 -10   2  12        3.82       -3.20      7.33 o
  -9   2  12       10.91       -3.44      7.12 o
  -8   2  12        0.21        9.42      7.62 o
  -7   2  12        9.92        4.76      4.54 o
  -6   2  12        3.41        1.45      4.42 o
  -5   2  12        0.01        0.13      4.28 o
  -4   2  12        1.26       -3.67      4.25 o
  -3   2  12       18.85       20.90      8.09 o
  -2   2  12        0.62       -3.57      4.14 o
  -1   2  12       18.76       18.31      5.16 o
   0   2  12        7.26        9.21      4.35 o
   1   2  12        3.82        6.72      6.41 o
   2   2  12       35.70       35.87      9.98 o
   3   2  12        0.16        9.78      6.94 o
   4   2  12       15.09       20.48     15.11 o
   5   2  12        0.05       -9.31      6.21 o
   6   2  12       33.00       54.32     11.56 o
   7   2  12        0.92       13.82      8.63 o
 -13   3  12        8.12        7.71      9.69 o
 -12   3  12        0.11       -8.72      7.78 o
 -11   3  12        0.48        4.58      8.20 o
 -10   3  12        1.93       -7.01      6.74 o
  -9   3  12        0.48        3.14      7.81 o
  -8   3  12        1.77       -5.75      4.59 o
  -7   3  12        1.33        0.08      4.74 o
  -6   3  12       26.53       29.31      7.74 o
  -5   3  12        6.40       10.13      8.72 o
  -4   3  12        7.51        2.86      5.31 o
  -3   3  12        5.97        9.58      5.15 o
  -2   3  12        0.82        2.70      4.79 o
  -1   3  12        0.82        1.22      4.79 o
   0   3  12        9.34        7.74      5.26 o
   1   3  12        4.31       -1.16      8.17 o
   2   3  12        4.49        2.71      7.30 o
   3   3  12        0.69       -1.57     10.48 o
   4   3  12       25.52       28.13     10.10 o
 -18   1  13        0.07       -4.46      9.78 o
 -17   1  13        1.43       -1.40      9.86 o
 -16   1  13        3.37        4.00      8.21 o
 -15   1  13        7.42        5.54      7.57 o
 -14   1  13        0.59       -9.53      6.35 o
 -13   1  13        3.31        2.40      6.88 o
 -12   1  13       31.49       28.62      7.34 o
 -11   1  13        4.52       12.28      6.06 o
 -10   1  13       18.41       14.50      6.22 o
  -9   1  13        3.47       -7.30      4.87 o
  -8   1  13       13.86       10.25      4.65 o
  -7   1  13       37.92       35.32      4.88 o
  -6   1  13       51.91       51.37      5.75 o
  -5   1  13      161.68      160.44     12.69 o
  -4   1  13       92.54      115.91      9.28 o
  -3   1  13      211.30      211.22     13.29 o
  -2   1  13       23.49       39.13      6.05 o
  -1   1  13        1.89       -3.62      3.77 o
   0   1  13        0.60       -0.66      3.74 o
   1   1  13       61.00       65.90      7.54 o
   2   1  13       13.59       12.21      5.17 o
   3   1  13       13.50       14.23      5.58 o
   4   1  13        0.59       -7.87      5.25 o
   5   1  13        8.40        9.25      6.81 o
   6   1  13        0.60       -8.05      6.74 o
   7   1  13        0.12       -5.82      7.88 o
   8   1  13        0.01       -0.06     14.39 o
 -16   2  13        1.84      -14.26      9.53 o
 -15   2  13        2.25      -11.18     10.41 o
 -14   2  13        0.60        5.93     17.35 o
 -13   2  13        1.49        7.28      8.95 o
 -12   2  13        0.55        3.87      8.13 o
 -11   2  13        1.43       -1.84      8.12 o
 -10   2  13       13.08       13.87     22.99 o
  -9   2  13        1.67        5.77      8.52 o
  -8   2  13        0.80       -1.84      4.67 o
  -7   2  13       12.66        6.99      5.53 o
  -6   2  13        0.00       -0.34      5.34 o
  -5   2  13        5.21        3.28      9.40 o
  -4   2  13        0.01        6.30      6.22 o
  -3   2  13        0.05       -6.44      4.29 o
  -2   2  13       15.81       12.96      5.40 o
  -1   2  13        0.85       -0.59      5.71 o
   0   2  13        0.39        5.06      6.41 o
   1   2  13        0.06        0.08      7.09 o
   2   2  13       10.23       12.85      7.74 o
   3   2  13       21.21       22.33     13.01 o
   4   2  13        0.66        3.26     11.50 o
   5   2  13        3.38        2.63      8.53 o
   6   2  13        2.67        0.04      7.92 o
 -11   3  13        0.03       12.41     12.07 o
 -10   3  13        3.61       10.30      9.14 o
  -9   3  13        0.01       -3.20      8.18 o
  -8   3  13        1.30        1.79      6.09 o
  -7   3  13        3.28       -3.55      5.64 o
  -6   3  13        9.33       18.41      6.28 o
  -5   3  13       12.22       15.26      6.13 o
  -4   3  13        5.84        8.50      5.48 o
  -3   3  13       10.15       13.08      7.51 o
  -2   3  13        1.04       -1.61      5.00 o
  -1   3  13        1.50       -0.22      6.48 o
   0   3  13        0.73        3.92      7.21 o
   1   3  13        1.48        9.61      7.62 o
 -17   0  14        1.05       -6.15     10.56 o
 -16   0  14        2.56        4.72      9.83 o
 -15   0  14       27.49       25.74     11.76 o
 -14   0  14        1.69        0.55      9.25 o
 -13   0  14       38.19       59.96     13.27 o
 -12   0  14       18.90       25.54     14.82 o
 -11   0  14        8.60        4.04     11.86 o
 -10   0  14       30.79       37.28     11.23 o
  -9   0  14        7.82       11.69     10.77 o
  -8   0  14       76.56       53.12      9.08 o
  -7   0  14       47.22       37.65      7.67 o
  -6   0  14     1243.89     1402.22     77.22 o
  -4   0  14      351.87      423.10     29.98 o
  -3   0  14        3.51       46.27     16.34 o
  -2   0  14       32.06       26.64     22.70 o
  -1   0  14       25.18       22.19      7.98 o
   0   0  14       26.93       16.58      7.50 o
   1   0  14        8.98       25.80      8.16 o
   2   0  14       19.47       16.87      7.99 o
   3   0  14       13.92       15.33      8.26 o
   4   0  14       32.07       22.28      9.43 o
   5   0  14       17.67       14.91      9.83 o
   6   0  14       11.50       23.64      9.96 o
 -17   1  14        0.22        0.72      9.98 o
 -16   1  14        0.16      -13.97     12.87 o
 -15   1  14       21.47       24.76      9.48 o
 -14   1  14        1.28       14.77      8.08 o
 -13   1  14       35.07       29.45     10.75 o
 -12   1  14        3.97        5.94     11.04 o
 -11   1  14        0.01       -4.31      8.96 o
 -10   1  14       12.58       14.45      6.52 o
  -9   1  14        7.34       11.31      4.95 o
  -8   1  14       14.95       14.30      4.17 o
  -7   1  14       12.53       13.69      4.41 o
  -6   1  14        5.12       11.84      4.51 o
  -5   1  14       13.32       11.71      4.77 o
  -4   1  14        2.73        4.80      4.32 o
  -3   1  14        7.38        3.93      4.24 o
  -2   1  14       34.03       34.62      6.10 o
  -1   1  14        1.32        3.31      4.35 o
   0   1  14        3.77        1.00      5.46 o
   1   1  14       63.76       71.72     10.06 o
   2   1  14      135.70      143.28     14.06 o
   3   1  14       32.07       25.30      8.08 o
   4   1  14        7.21       -3.45     11.93 o
   5   1  14        0.31        8.25      7.57 o
   6   1  14        0.99       11.08      8.64 o
 -14   2  14        1.51      -12.53      8.35 o
 -13   2  14        8.15       16.12     14.39 o
 -12   2  14        1.14       -6.47      9.62 o
 -11   2  14        0.06        0.89      8.71 o
 -10   2  14        6.67       -4.74      7.39 o
  -9   2  14        0.03       -1.94      5.21 o
  -8   2  14        1.99       -0.80      4.99 o
  -7   2  14        5.12        1.43      5.36 o
  -6   2  14       12.05       10.59      7.00 o
  -5   2  14        7.73       21.11      8.31 o
  -4   2  14        0.48        0.10      6.46 o
  -3   2  14        1.83        5.97      6.35 o
  -2   2  14        4.32        3.09      6.50 o
  -1   2  14        2.85        1.76      5.93 o
   0   2  14        0.33       -4.39      5.73 o
   1   2  14        3.35       12.32      7.57 o
   2   2  14       12.09        9.33      7.71 o
   3   2  14        0.08       -6.27      6.81 o
  -7   3  14        0.01        8.17      7.44 o
  -6   3  14        0.46       -1.03      9.13 o
  -5   3  14        2.75        5.94      6.09 o
  -4   3  14        0.81        3.07      5.81 o
  -3   3  14        0.09       -7.95      5.30 o
 -15   1  15        5.31        9.87     14.17 o
 -14   1  15        2.46      -13.34      9.48 o
 -13   1  15       11.85       21.55      8.81 o
 -12   1  15        1.26       -7.67      7.16 o
 -11   1  15        4.92        3.99      8.57 o
 -10   1  15        4.75        1.90      9.75 o
  -9   1  15       50.09       52.12      7.77 o
  -8   1  15        9.17       14.77      5.67 o
  -7   1  15      100.54      133.29     17.31 o
  -6   1  15        5.37       17.15      6.40 o
  -5   1  15       39.32       30.34      8.17 o
  -4   1  15        1.82       11.00     11.18 o
  -3   1  15        7.24       11.17      6.35 o
  -2   1  15        5.91       -1.27      5.57 o
  -1   1  15        2.95       -1.10      5.54 o
   0   1  15        7.88       -4.85      7.10 o
   1   1  15        4.13       11.27      6.69 o
   2   1  15        0.26        0.72      6.94 o
   3   1  15        0.31        4.63      7.92 o
   4   1  15        2.98       -3.09      7.85 o
 -12   2  15        1.40        4.78     10.28 o
 -11   2  15        0.23       -7.68     15.69 o
 -10   2  15        1.08        4.44      8.77 o
  -9   2  15       18.64       13.35      6.81 o
  -8   2  15        0.09       -0.83      7.61 o
  -7   2  15       22.37       14.53      7.38 o
  -6   2  15        7.09        0.93      7.16 o
  -5   2  15       19.90       20.41      8.50 o
  -4   2  15        3.96        6.18      7.05 o
  -3   2  15        0.22        0.70      6.27 o
  -2   2  15        7.22       -3.27      6.36 o
  -1   2  15        0.00       -2.27      6.85 o
   0   2  15       18.18       39.60     12.44 o
   1   2  15        3.75       -0.21      9.76 o
 -14   0  16       27.65       46.67     13.43 o
 -13   0  16        0.28       -8.01      9.53 o
 -12   0  16        2.35        6.58     10.12 o
 -11   0  16        1.29       -3.44      5.69 o
 -10   0  16        9.23       -1.38      5.80 o
  -9   0  16       17.07        5.93      6.34 o
  -8   0  16       35.18       39.96      9.65 o
  -7   0  16        7.37       19.06      7.83 o
  -6   0  16       41.97       58.84     11.57 o
  -5   0  16        1.85       10.93      7.64 o
  -4   0  16        0.02       -2.79      6.19 o
  -3   0  16       31.80       52.72     10.80 o
  -2   0  16       10.99       25.72      9.17 o
  -1   0  16       40.41       40.37     12.94 o
   0   0  16        3.94       24.35     20.17 o
   1   0  16       20.46       28.05      9.97 o
   2   0  16        0.00        2.40      7.77 o
 -13   1  16        1.11        3.14     19.74 o
 -12   1  16        0.15       -5.38      9.17 o
 -11   1  16        0.07       13.17      8.21 o
 -10   1  16       38.27       47.84      8.19 o
  -9   1  16       16.39       17.66      6.31 o
  -8   1  16      124.86      136.85     21.08 o
  -7   1  16       41.12       63.44      9.74 o
  -6   1  16       23.49       22.27      7.73 o
  -5   1  16        0.80        3.15      6.70 o
  -4   1  16        7.08        3.16      6.22 o
  -3   1  16        7.59       12.52      6.58 o
  -2   1  16        1.23       -3.66      8.89 o
  -1   1  16        2.45        0.05      7.00 o
   0   1  16        0.37        8.96      7.92 o
   1   1  16        1.44       -6.32      8.89 o
  -8   2  16        0.79      -10.30      6.87 o
  -7   2  16        4.52       -3.61      7.06 o
  -6   2  16        0.00        0.60      7.59 o
  -5   2  16        0.59        2.67     12.36 o
  -4   2  16        0.10        4.22      7.54 o
  -9   1  17        3.20        9.75     15.83 o
  -8   1  17        4.68        2.91     10.77 o
  -7   1  17        4.20        5.03      7.86 o
  -6   1  17        1.01      -13.30      9.25 o
  -5   1  17        0.01       -4.38      6.61 o
  -4   1  17        1.79       -1.55     10.92 o
 
